# Supplementary material for: A plasma membrane Ca2+-dependent protein kinase PtCDPK2 promotes phosphorus starvation resilience in Phaeodactylum tricornutum
Source: J Exp Bot. 2026 Feb 28;77(10):3245–60. doi: 10.1093/jxb/erag114 (PMC13187674; doi:10.1093/jxb/erag114)
Supplement: erag114_Supplementary_Data [file erag114_supplementary_data.zip]

Archive with 2 entries (2 files):
- jexbot316736-file001.pdf
- jexbot316736-file002.xlsx
