# Supplementary material for: A plasma membrane Ca2+-dependent protein kinase PtCDPK2 promotes phosphorus starvation resilience in Phaeodactylum tricornutum
Source: J Exp Bot. 2026 Feb 28;77(10):3245–60. doi: 10.1093/jxb/erag114 (PMC13187674; doi:10.1093/jxb/erag114)
Supplement: erag114_Supplementary_Data [file erag114_supplementary_data.zip › jexbot316736-file002.xlsx]

## Sheet: Sheet1
Species	Strain	Species ID	Dataset	E value	N. Kinase	Kinase 719	N. Ef hands	CB EF hand 2048	BLAST hit name	Fasta format name	Protein sequence
Leptocylindrus danicus	CCMP1856	1	Transcriptome	4e-148	1	yes	4	yes	CAMPEP_0196819762	>Lepto_danicus_0196819762	SDERSELGRQQALIRNQSTDVRTSTSVYDCYETVKVLGEGSLGNVELVQHKGSGRFYALKSIITELISESFLMELRNEVEVLRGLDHPNIVKLYETYEEGKNMYLVMQSCTGGDLYSRLPYSEFDAAKIISSISSAVAYMHKRNIIHRDLKFENVVFTNDGPDAVVKVIDFGLSKIYTQENRYMFDICGTLYTMSPQVIRGVYTNAADVWAIGVMAYMLLSNKKPFYHRNRDTVIQKIINVDYNFNGKGWKNVSDEAKDFVAHCLIAQPKMRMTAVQACDSTWLTNMKQLEGKSRMSQEEFISTVKENLEAYAGACELKKIALTIVAHKSNSNEILMLLNAFKEIDKDHDGEISKQDFIELMSGFDYTREEIDSMFSKLDVYAEGVIQYTEFIAASLEA…
		2		1.48e-129	1	yes	4	yes	CAMPEP_0196818982	>Lepto_danicus_0196818982	SKAVEHDSSNALVGARQGLTHEWHRDPYEKYEIVSTLGKGSTGAAYKVKPRSKNGDVGPKYYCMKEIQIERLTDESMEELKNEIEILKELDHPNIIRPHETFEWKTKFVIVMELASGGDLYTRFPYIEDQAAIIIGKLLSAITYMHDSGITHRDIKLENIIFEDESSSEIKLIDFGFSKKFVKSKYLHERLGSVYTVAPEVVKGLYTEKADLWSVGVLAFMLLSNGEMPFAQGNTESRKFSRKQMVKNILRGSFNFEGPSWKDISQEAKDFISLLLVRDPDKRLGANQALHSKWMLNKFNINERSTMLTEYSLSQITKSFQKYCRSCDLKKLSLMIIAHESDSKDVVELREAFDQFDVADNGTITMDEFKTAMRKYNDEYEPYSDKQLDLIFSEIDVDR…
		3		1.62e-119	1	yes	4	yes	CAMPEP_0196815612	>Lepto_danicus_0196815612	ARIKSSSDHHVHLQHQITRSLRECDVMDYYDISIKLGSGGMGSVYACTRKPRDESRHGVAEKYALKAINLKMAASGGSSSSTLKEIRAEIECLKDLDHPYIVKCIETFEHGGNVFIIMERCFGGDLFARDPYSEKEASRIISQLLSAVSYMHSRNIIHRDLKFENIMFESRDPDSPVKIIDFGLAKKHTDQYKYVSGFGGTIYSMAPEVIKDQPYTDKADLWSMGVISYMLLSSENPFRCRQDDVGYTTRRRITIDHIMLNDVDFDHFRWNDVSEQAIYFVSSLLVTDPDKRLSAAQALQSDWLQNSHLHSEEKVADGMLEIVSDRLKSYAHAAVLKKLGLLIVARRMPSTMEMVELRKIFQYIDHRDEGVITKDEFKEALGSLLSDKEIDDVFDSIDI…
		4		6.4e-105	1	yes	4	yes	CAMPEP_0196821736	>Lepto_danicus_0196821736	GNKYLRISAEVALVDGSLTFLTITIMGQCCVKEGTLNDQIIRSVQGNVHDYYDVGDQIGGGSMGAVYTCKPKPIRMKLAASVHGSIHGSIHGSIHGKKRYAFALKIMDIGALSKKYGMSKKEILNEINMLKELDHPYIAKCIETFERNNKSYIILERCYGGDLFARDPYSEKEAATIISQILSAVGYMHSRNIIHRDLKFENILFENDYEDASIKIIDFGLAKKHRKNSHVTGFGGTIYTMAPEVVNNMPYSNKADMWSIGVLAYMLLASALPFECEDRNKSFSVRRKVTIEKIQKNKLTFKEERWKLISAEAKEFIKSLCETNIDKRWTAHEASKSAWIQKQSNLSDFIDEDDDEDGLLEKISRGLQDYSKASDLKKLGLLILAHRTPTTGDIVKLRK…
		5		5.36e-85	1	yes	3	yes	CAMPEP_0196824644	>Lepto_danicus_0196824644	EEGNLTNNVVHIEVPFGKPIEEVYDGVHDGKVLGSGISGIVRLCTHKESGVKYAVKCLDLGLIDSVEQLTQLREEIFIMCQLDHPNIVRLEEVYESHSEIYLVQELCLGGELFDRLDEQPDYHYSEHECARLVKQILCSVRYIHSKGIVHRDLKLENFLFSSKSPDSELKMIDFGLSKHFFQGEVQSEAVGTPYTVAPEVIRGRYDERCDVWAVGVIAFLLLSGDPPFGGCGGPEPLVQVRDNILRGKFEFEPHYIWSNVSNTAKDFIRKLLIINPMQRPNAWEAQQHDWITVYSKAMENENDKMLDRGVMQSLVQFKELSDMRKLLCEVLSFTLLPEQIAHLRKAFEQFDTEGSGEISLEGLKQVLMANASDGSLGALTEEEVQDIFDAMRVRKTETT…
		6		1.3e-83	1	yes	4	yes	CAMPEP_0196806488	>Lepto_danicus_0196806488	EDVTETYDIVKVLGQGHLGEILLVHRKARSNGKENGVAGIHNGTLQRSSRLKSVSSPNKTIRAFACKTVHTTRLRREDMAEMLNEIDIMRELDHPNILQLFDVYHGKRKIWLLMELCTGGDLAERKVKLNSMSSYFCEMEVAVIMEQTLRAVAYMHRCNVCHRDIKLENIMFENDSPDAAIKLIDFGLSMKFAGKTKMRKACGTPYTIAPELLGTSGCNEKSDVWSVAVVAYVMLSDEYPFYRDEADFQNEAKSQRLLNARYIFGPAWKQRIISQEAKDFIGNCLRKHPVLRWSAHEALEYVQNKWLPTLEARATVVLTDVTPPSTPEPDPISVAIASHLPNGSSDNSMTTPDQPNNSSQNLRRTLNSRRSRMNSQTLNGLTDFVLFGNMKKMILMTMA…
		7		1.32e-73	1	yes	3	yes	CAMPEP_0196810968	>Lepto_danicus_0196810968	KPVASSMPPQPKPTNNDAVMEDAGKNGAIVLDMLSDVRTKYHVNPKEIGHGHYGVVRKCMDRETKVWYAIKSIRKSKVNRLDILIREVKLLQEVRHPNIIRLEEVFEDEKYLHLVTELCTGGELFDRIIEKTQSDEGHFSEQHASVLVKSILSAIKYCHDEKHICHRDLKPENFLFKDESETAAIKIIDFGLSRHDDENFGVMKTKVGTPYYVAPEVLNRHYTNACDMWSIGVITYILLCGYPPFYGDSDSEIFRSVRAGVYDYPSPEWDTISKTAKDFIDKLLQKNPKDRMTASQAMRHPWIGGDDRRRRSSLTNFANQRSTRFVANMGLKKLRKAALTYISDNLTKAELESLAVVFKRIDVDGNGELSMDELDSALSSGTIPPDVADYIRNMREKLG…
		8		1.74e-69	1	yes	4	yes	CAMPEP_0196821070	>Lepto_danicus_0196821070	SIGVITFMLLSSNLPFYGKKRRHVVKKILNCDYDFKGCRWKGVSRDAMGFIDKLLVVDPKKRLTSCQALNSKWQLKQFNLSSRRPNLSIMDNVQGALENYASYCMFKKLSLLVIAQKSTLVDIGYLRDAFDQYNSSNNGEITRKEFRSAIESYNYAEHELERMFNAVDVDGSGCIYYTEFLAATLEAHGMIEEERLAEAFDRLDCDDSGYISTDNLREMLGASYTEEQLDELMAEADLYMDNQVSYEEFLMLFQDESDNREVILEKIVQRRTVVV
		9		4.31e-47	1	yes	0	no	CAMPEP_0196810398		SGSSSSRPQAVSASYSKAKLPSFNDSSTGDKFHTFYKLGPVIGAGAFSTVREGLYKPSNNRNANYAIKIVSKTKLTKEDTDALFDEVEILKAMKHPNIIRLYDFFEEHNLYYLVMEKMSGGELFDRIVTRSYYNEKDARDLCKILLEAMVHIHDSQIAHRDLKPENLLLVSADDDSIVKIADFGFAKRCPAGKKLKTQCGTPGYVAPEILMGVPYGTKADMWSIGVILYILLGGYPPFIENNQRDLFRKIKAGEYEFHKDYWDGVSKEAKVLISSLLTVDPRRRLSARDALKNSWISQGDDTLAIKDLGVNLVEFRKFNAKRKLRAAVRAITISNRFERRMGYQSGNGDIM
Proboscia alata	P1D3	1	Transcriptome	7.61e-158	1	yes	4	yes	CAMPEP_0200141610	>Proboscia_alata_0200141610	EPEIVGPNVTQNLFREQLNGQFNKHYTIEKQLGQGSMGAVSMIRKTGYNKSIQLSNRKITQGDPFLETGETSFALKEIIMDRVSDEFMEELRNEIEILKTMDHPNIVKAYETFEESKHIYLVMELCSGGDLYQRAPYSEIEAAKIIQKLLSAIKYMHNKGIVHRDLKFENIMFEDGRPNAQIKLIDFGLSKKFLPDEDHRMTDGVGTIYTMAPQVLQGVYTSRADLWSCGVIAYILLSSLKPFRHKNRKYVIHKIMMCDYNFRGERWKHISDQAKEFVCELIKLDPSQRWTATQALKSDFLSQSLDNLSERKPDLESVKEARGNMIAFTEAGDLNKLVSLVVAHKMSSNEIVDLRKIFSQFDKNNDGVLSLAEFQTALSESGVTQDESTSIFNDLDLNQ…
		2		6.29e-138	1	yes	4	yes	CAMPEP_0200154964	>Proboscia_alata_0200154964	VDETPSVMYSLKQNLVQDIHHHHVEEFYTIRQAIGEGSMGSISLVQKKKRKKDRSHDNANILSRIRKKQHEEPETNDKIIKNNEYAMKSIQMGLVSSEEMIEEMRNEIDILRNLDHPNIVKAYEVFEKNRHLYVVMELCSGGNLYERVPYTEIESARVVNKILSAVSYMHKNNVVHRDLKFENILFENRSSDAEIKIIDFGLSNKFKAKETKVMNRTVGTMYTMSPQVFEGSYDHKADLWSVGVITYMLLSNTKPFAQRKRKALIVAIFNCSYTFDKPGFDHVSKEAQDFILSLLTMSPTIRLDADEALQSKWLDRAFPKNNRCPSSRTLNDVHVGLQSYSTQTGDFKKIALMILAHKSSIGDIFKLRKAFDKYDESDDGLITMGEFKKSLTEIGCLEN…
		3		2e-125	1	yes	4	yes	CAMPEP_0200180924	>Proboscia_alata_0200180924	EQKNRNVHEFYDVLQVLGLGSMGSVSKVRKKSSKIGGSARKKKRKGLSIFNLSMSNIGTPAFVPSIDATQSSEFLTSESSISSGMKPYEIIYALKSIRLNRITDATFRAEMLNEIDILRGLDHPNIVRPIETFEHGKNLFITMELCSGGDLYTRDPYTEEDAAMITTKILSAVAYMHRFGIIHRDLKYENIMFANTNEKAELKIIDFGLSKKYLPEEDLSEGVGTIYTMAPQVLEGSYDNRSDIWSVGVLCFMLLSSQMPFYGKRRRHVIKKIMNCKYDFRGKRWELVSEDAKAFVISFLQFNPDERPTAAEAITSPWLVETVNGSKYKRTFAAMNEVVASIEMFASYSKLKKLALMVIAHKSTSEEIGFLRAAFDQYDSENNGTISFKEFELVMSKFG…
		4		9.35e-84	1	yes	4	yes	CAMPEP_0200180514	>Proboscia_alata_0200180514	EGVDVTDVYEIVSILGSGLMGEVYKVRRKKEDRGVHNKQTRDGAEEHAKISANPPTPKKEKKKKGILKFLGGGAKKEEIVDTGMDLIPEPITKNPPSPSSAKPAGILRAQSYGSMDKLVADSKNDEDDDASVNSDHSSNSGHRRKSTAAAAARRKIRFKREYACKTLSTARVKAGQLEELMNEVCVLRTLDHPFVQRLYEVYSVKRKVWLVTELCTGGDLTSRKLNEVKTTVVLEQILQAVTYIHRRGVLHRNLKLENILYENGSQSARIRLIDFGLSKTFDRGVQGRKAISTAYTLSPEIASENGTYTEKTEIWSIGVMSWILLAGDFPFLREEEDLKDKEKLDLLVRAKIKFGITWRGRNISERGKEFARRCLKLRVEDRWTAKEALEYVQTEWIPY…
		5		2.6e-74	1	yes	2	yes	CAMPEP_0200155058	>Proboscia_alata_0200155058	MITDALSDVRVKYHIVAKEVGHGHYGVVRKCQNRETKEWFAIKSIRKSKVNKIEVLLREIKILEEVDHPNIINLFEVHEDVKYLHLITELCTGGELFDRIIAKTNSEEGHFSEKDAASLVRSILNAIKYCHDEKQIVHRDLKPENFLFETQDENARIKIIDFGLSRHDDQAYGVMSTRVGTPYYVAPEVLKREYTKSCDIWSIGVITYILLCGYPPFYGDSDTQIFDSVRSGSFDFPESDWDGISNSAKDFIREMLKMDSSKRFTANQALEHQWLLDLDSNLDGDLSHKSKKTADFQKYMGMKKLRKAALAHIASSLTKAEVGSLGQLFGEIDQNKDGMICLEELEKAVEGGSFSGTFLEGLRSLRDDLKISKDASPSIYWKEFLAATIEPSLMIQDDK…
		6		9.09e-78	1	yes	3	yes	CAMPEP_0200181308	>Proboscia_alata_0200181308	DLVKNMVHIEIPFGKPIEEVYDGVHDGHVLGKGVTGLVRLATHKATGIKYAVKCLNLSKVDTEESWRQLRDEVFITCQLDHPNIVRLEEVYESHSEIYLVQELCLGGELYDRLDDQPDYHYTEEICARLVKQMLSSVRYLHSKGIVHRDLKLENFLFISAAKDSELKLIDFGLSKHFSRGEIHHESVGTPYSVAPEVILGNYDERCDLWAIGVITYLLLSGEPPFGGCGGPEPLMTVRANILKGEFEFEPKEIWQNISQEAKDFITQLLVINPNNRPTSRDAQTLEWLKLWASTEKKQDKSMGKLNSNVVKALINFKEYSDMRKLLCEVLSFTLLPDQIIELRREFGKMDTDGSGEISCNSFKKVLMQNAGEGMLGGLTEKKVEDIFNAMRVRKSEATI…
		7		1.28e-72	1	yes	2	yes	CAMPEP_0200182984	>Proboscia_alata_0200182984	REEGDLLHNMVHLEVPFGKPIEEVYDGVHDGKLLGSGISGVVRFVTHRATGVEYAVKCLDLSLVKTEESLRQLREEIFVMCELDHPNIVRLDEVYESHTVIYLVQELCLGGELFDRLDYQPDYHYTEEECAKLVKQIMNSVRYLHLKGIVHRDLKLENFLFSTTAQDSELKMIDFGFSKHFHDGEVLEEAVGTPYTVAPEVIKGCYDERCDLWAIGVMTYLLLSGEPPFGGCGGPESIMDIRSNIIQGAFEFEPKDIWLNVSQEAKDFITSLLVINPEERATAQEAQNSAWLKQWANNEMKRDKSMGKLNPNVVKSLVNFKEYSDMRKLLCEVLSFTLLPDQIRDLRKEFEKMDTDGSGEISFSSLKKVLLQNAGDGTLGALTEGEIQDIFNAMRAHKT…
		8		1.53e-74	1	yes	4	yes	CAMPEP_0200177124	>Proboscia_alata_0200177124	RREEGDLVKNMVHMEVPFGKPIEEVYDGVHYGRVLGSGISGLVRLATHKATGVKYAVKCLDLGLVDTEESLRQLREEIFIMCQLDHPNIVRLEEVYESHSEIYLVQELCMGGELFDRLDDQPDYHYTEESCARLVKQMLCSVRYIHSKGIIHRDLKLENFLFSSHAEDSELKMIDFGLSKHFSSGEVQNESVGTPYTVAPEVIRRSYDERCDLWSIGVITYLLLSGDPPFGGCGGPEPLTTVRANILSGKFKFEPEEIWSNVSAEAKDFISQLLVTDPEIRPTSREAQKSKWLRQWANTAKMRDKSKGKLNPNVVKALVNFKEYSDMRKLLCEVLSFTLLPDQIIELRKEFEKMDTDGSGEISFKSLRHVLMQNAGEGMLGGLTEKEVADIFDAMRVRK…
		9		1.45e-51	1	yes	0	no	CAMPEP_0200153966		MNNNYNETPQPDSSSGMNFGQLYKIKGVLGTGAFSTVREGTHYSNPGEKFAIKVILRSKLTEEDEAALIDEVNILRELKHFNIIRLFDFFRETTTYYMVMELMSGGELFDRIVTKAYYNEKEARDVCKILLEAVSYCHQQNVAHRDLKPENLLLRAVDNDHEVKIADFGFAKKVKRPKSLVTQCGTPGYVAPEILEGTPYDTQADMWSVGVILYILLGGYPPFMDANQRELFRKIRHADYEFHNEYWNPVSLEAKGLIASLLVVNPDHRLNAQQALHHKWMLKTDEDLSELNLDKNLDELKNFNAKRKFKSAVNAVIAMNKMDSLGKNFRKFL
Aulacoseira subarctica	CCAP1002/5	1	Transcriptome	2.56e-118	1	yes	6	yes	CAMPEP_0172425876	>Aulac_subarctica_0172425876	RCSLRGKMTQHKKKDVFNDYESISVLGVGTMGSVTLVKKKSIGGSARSPPRKMPIPTLTPDAFVLDAASSSVVSNAQKRHVHFHTRIPSDFHYEVLYALKTIHLNRVQDVKFIQELRNEIDILKSLDHPNIIRAIETFEYKGQICFLMDLCTGGDLYTRDPYSEEQSRRIVKKLTSAIEYMHRHGVVHRDLKYENILFETLEPDAEIKLIDFGLSKKYSAESPRLYESVGTIYTIAPEVLEGEYTAQADLWSLGVIAYMLLSSELPFPGSSGQEIAEKIIRNDYNYNGVAWETNSKDSRNFISALLVKNPDERITAEKALRCPWLDADYKKEDVKIDNVIKYQIRSSLKRFADYGKLKRLALMVIAHKSTPKEIGSLRDAFEKFDVNRTGMVTLAGFKK…
		2		4.68e-117	1	yes	4	yes	CAMPEP_0172417304	>Aulac_subarctica_0172417304	XSQLHRPICKMGNCITLDTRTSSISIRSPFVLTPTKSEADTDVSQSSCRSVPSLHLHQLMTKEIKKRNVYEDYEIIKDLIGEGSMGSVSVVQKKRHNKKEDCFLRNGFFASLIQKNRPSYLHKMSSMSSTDTDFEVHLFALKTIKVNVCKDPSYIRELRNEIAILQSLDHPNIVRAIATYEYFNNIAIVMEMCTGGDLYSRDPYTEDRARHIVRQITSAVAYMHRCGIMHRDLKYENIMFVSFRSDADINIIDYGLSKKFEYDGQHIDEGVGTIYSMAPEVMDGDYDTQADLWSIGVITYMLLSSSMPFGGGDRARIIKRIHLCEYSFNNPRWTDLSTQSWKFVSSLIKKDPASRLTAEQALQHPWLDADFKKQQAMIDNKSMRFITKSLERYANYSKL…
		3		2.81e-114	1	yes	3	yes	CAMPEP_0172415214	>Aulac_subarctica_0172415214	HNVWNYYEVLMRLEKKGSTSTVFIAQRRRHPTSKLSQWIRGLWHFSPEIAVTTNAVDTRKNPLNMNCKCKDEQQLYAIKAIRKDRVKNPYYLKELQNEIRLLKHLDHKNIVRIYESFEQNSQIHLVIECCEGGDLYERAPYVEQSAAKIVRQILSAVNYLHKNRVIHRDLKFENILFDSEHPDAEIKLIDFGLSRHFSRGQDQRTGKGGTVYAMAPEVLNGTYDPKADIWSIGVIAYMLLSSKKPFEGETREEIARKISCGDYSFSSNVWDAVSTDAKEFVSSLLNMDPKKRPTASQALTFSWVNFKKLSCSSSSSSNNNKKLDPKIIMQVKHNLEIFSAAVTIKKLGFIYIAHRSSKEQVLHLRQLFCDFDDESQDGMMTFEDFKKTLAHTNYSDAEI…
		4		3.04e-113	1	yes	3	yes	CAMPEP_0172422852	>Aulac_subarctica_0172422852	ATTDSTQVEQDMPVEHSLRKLMTRDVKQRDLLDFYEKLEVLGVGSMGSVTKVQKKTTEAEGFARRRRKLVVAAKPYPVQYALKTILFDRVSDPVFIAELRNEIEVLKSCDHPNIVKAIETFEYNSQISIIMELCSGGDLYTRGPYTEEQARRIIRNLTSAITYMHRCGIVHRDIKYENIMFESNHPNAEIKIVDFGISRKYRSGKSHLHDCSGTIYAIAPEVLKKDYTSQADLWSIGVIAFMTLTSTKPFDGASTKEVILAILNCNYSFSSPRWEVNSPQSKAFVKALLEKDPTKRLTGQQALHHPWLEADFSTNTPDMLNGCYSMEQIKASLLQYARYSKLKKLALMIVAHKSSSEEIGERLRNTFKKFDILRNGTVCFEEFQEVMSRSFPDMREQYI…
		5		1.37e-82	1	yes	2	yes	CAMPEP_0172428652	>Aulac_subarctica_0172428652	LGRSFAGARDGATRYTNKDGVKDGVMITDALSDVRIKYHINQKEIGHGHYGVVRKCMHRETKEWYAIKSIRKSKVGKIEVLRREVDILKEVDHPNIIKLIEIHEDDKYLHLITELCTGGELFDRIIAKTQSPEGHFSEKDAAYLVRCILDAIRYCHEEKQIVHRDLKPENFLYSTVDESSPIKIIDFGLSRYDQNDGIMKTKVGTPYYVAPEVLKKEYTKSCDVWSIGVITYILLCGYPPFYGDNDSQIFDHVRTGRFSFPSPDWDSISVSAKDFIRSLLRLDPRQRLTASEALSHPWIVRNSNMEAKVRYNSVRSSVFKKYMGIKKLKKAALEHIASSLTQAEIGCLGDIFHQLDHNGDGQLTLEELDRALSNGNFPEEVQVELRKLRDESCVSGEDS…
		6		3.68e-81	1	yes	2	yes	CAMPEP_0172420086	>Aulac_subarctica_0172420086	ERREAGELKTNVVHIEVPFGKPIEEVYSGVHDGAILGSGISGLVRLATHNATGIKYAVKCLDLGLVDTADGLHQLREEIFIMCQLDHPNIVRLEEVYESHNEIYLVQELCLGGELFDRLDDQPDYHYTEQQCARIIKQMLSAVRYIHSKGIVHRDLKLENFLFSTTSADSELKMIDFGLSKHFTHGQQHNEAVGTPYTVAPEVIRGNYDEKCDVWAIGVITYLLLSGDPPFGGCGGPEPLVMVRQNILRGSFRFEPEDIWENVTPQAKQFISSLLVTNPKNRPSAEAAQQSVWLQEWANNALNSNGGRSLNPNVVQALVSFKEYSDMRKLLCEVLSFTLLPSQIEDLRKEFEKFDTEGRGEITLDSLKQVLMHSAGTRSLGSLSEGEVEDIFNAMRVRK…
		7		1.11e-79	1	yes	4	yes	CAMPEP_0172427478	>Aulac_subarctica_0172427478	MFESNHPNAEIKVIDFGLSQKYSLGNPELNESSGTIYSIAPEVLNKAYTSQADLWSVGVIAFMALTSSKPFVGASMKDVIRSILSCNYSFSSPRWEVNSLQSKAFVKALLVKDPTKRLTGQQALHHPWLEADFSKDEPGTMNECFSMEQIRASLLQYASYSKLKNLSLMIVAHKSTAIEIGDKLRNTFHKFDVLRNGTICFEEFHDVLSRACSEMSNKDMVQLFTDIDLDGSGLVHYTEFIAATIELCGPIAEERLAEAFDRIDSDDTGFITRENVKEFTNQGFLWRDFSDEFVSEIIKEIDLNGDGVVSYDEFLTLFNTGG
		8		1.17e-79	1	yes	3	yes	CAMPEP_0172425552	>Aulac_subarctica_0172425552	KVVHFELPFHQPIEDVYSGVHDGQLLGSGVSGLVTLTTHKTTGVQYAIKCLDLGSVETTEGLQQLREEISIMCQLDHPNINRLEEVYESCNKIYLVQNVCFGGDLFDRLDEQPNCHYTEQDCARLIKQMVSAVRYMHSKGIVHRDLKLENFLFDTTSPDSELKMIDFGLSKHFTHGQTHKEAVGTPYTVAPEVIRGKYDEKCDMWAIGVLTYLLLSGYPPFGGCGGPESIMTVRENILKGSFQFEPENVWKQVSSQAKQFISSLLVINPIIRLSAEEAQKSTWLQEWTKTDFEYSNSNFNPNVVRALIGFKKYNDMRKFFCEVLSFTLLPNQIEDLRKDFEKLDTEGRGEITLASLKRVLLMNQSFTSGSSILRSPSSMSQRINEKEVEDLFDAMKIKK…
		9		2.96e-79	1	yes	4	yes	CAMPEP_0172436884	>Aulac_subarctica_0172436884	APQVLQRVYTSQADIWAVGVITYMMLSGHKPFWAKRRKYTIDKIMRCDYNFNDDIWLRISGDAKEFISNCLQMDPNDRPTAEEALKAKFLTKRLHHVFSVNTMKGVQESLVSYVQCNKLKQLALMVIAHKSSMDEVSKLRQVFSKYDKNKDGMISLTEFKSALSGSNFTDDDIDHMFNNLDVNKYGAINYTEFLAATLETKGRIETGRVAEAFDRFDASNSGYITKKDLIKILGENKTSLVDEIFAELETTTSDKISYDEFLCLFSQRIDEEMSQGLASIMDGSPLLTEDESLHQKLVDENAIIPGGKHD
		10		9.55e-79	1	yes	2	yes	CAMPEP_0172421520	>Aulac_subarctica_0172421520	DFDVLSDISPNSNAASSSHNNRPRTESSGAKTLRHTSSKIFSDRDTVMDDLKSKVVHIEVPFGKPIEEVYDGVHDGPVLGSGISGLVRLATHQATQVKYAVKCLDLGFIETEEGLQQLREEIYIMCQLDHPNIVRLEEVYESHTEIFLVQELCVGGELFDRLDEQPDYHYTEEQCARLVKQMLCAVRYIHSKGIVHRDLKLENFLFSTTSPDSELKMIDFGLSKHFTHFGQQHNEAVGTPYTVAPEVIRGNYDEKCDVWAIGVIAYLLLSGDPPFGGCGGPEPLMAVRQNILSGSFQFKPDDIWENVSDAAKRFITSLLVTNPKNRPTAAEAQQLVWIQDYVSSQSSNNKKLSASVVKALVGFKEYSDMRKLLCEVLSFTLLPDQITDLRAEFEKIDTD…
		11		9.42e-77	1	yes	4	yes	CAMPEP_0172431172	>Aulac_subarctica_0172431172	KGKSLEDEKDLSSREAMAAWHRKNTDVHDFYDVIEVVGHGHMGEISVVSRKEKAWENPARRISSSLHEQLAVSLHDLALPVEDEPLRCYACKTVKTARLKTADLDEILNEISIMRKLDHPNIIQLFEVYSTKRQMWLITELCYGGDLCSRDLDEPGVVVVLEQILKAVTYMHGVGVCHSDLKLENILYETPEADSAVKLIDFGLSQKFSAGTKMKRVCGTAYTLSPELVECDLKINKIGYTEKSDVWAIGCIVFLLLSGDEPFLGHIKDINNEEKLSKLLSGKYEFGPRWYIRSISDDAKEFIRGTLQKDPNTRWSAAEAFKFVHDTWIPGLEPKCPDVFNKKRVKMQSSLFRGMQKYAAFGLMKKTALIAMARTMDKSMLGDLKDLFLALDADNSGTI…
		12		2.77e-74	1	yes	4	yes	CAMPEP_0172415210	>Aulac_subarctica_0172415210	PVVAAEGELTHREAIGAWHRKDVDVHDFYEVIEVIGHGHMGEISVVTRKPEAWEKSVQLDELPEKLKKSLSTANLAASAAAAAAGNEYIRCYACKTVTTARMKTRDMAELLNEVSIMRRLDHPNIVQLFEVYSTKRKMWLITELCYGGDLYSRQLDEASAAVVMEQILRAVAYMHNLGVCHSDLKLENILYETPEPDSAIKLIDFGISQRFSAGTQMTRVVGTVYTLAPEIIELELSNKMVGYTEKTDIFSVGCIAFILLSGDYPFLQRQSDVKDEEKLYRLTQAKYTFEDSWASRNISEVAKDFIRGTIQKYPDQRWSAVEALRFVQEAWIPALETTLDAEKEELDKLADTLPSIESRRKSLAKSGIAKKKRVKMQSTAFRGMQLYGHYGLMRKTALM…
		13		1.05e-72	1	yes	4	yes	CAMPEP_0172422588	>Aulac_subarctica_0172422588	LSKKFEYQGQHLDDGVGTIYSMAPEVIKGYYDTQADLWSIGVITFMLLSSSMPFGGFTGKELMKRICLGEFCFTNPRWHDVSAESCRFISSLIVVDPASRLTAEQALQHTWLDADFKRKESMLDTKSVLFLARSLERYVNYCKLKKLALVVIAHKSTGREIGELRKAFEEFDLSRGASVTFEEFKGVLIRFGCDYDENQLRRLFRAIDLDGSGEIDYTEFIAATIEARGAIVDERLAEAFNFFDGDYSGYITKDSLRTMQYGLLGRNFRDEYVDEIIDECDLNHDGIISFKEFMSLW
		14		1.45e-63	1	yes	3	yes	CAMPEP_0172434682	>Aulac_subarctica_0172434682	KRVGNVFGSFPGAHGRSQGKDEMTSREAIAAWHRKNVNVHDFYEVLEIIGRGHMGKVSVVKRREKAWEKSMKRITKEWEKSTKRTTISSESLDDLHDMLSISLHNKTLSLKYDLFINDNKQLSMTLHNSYKLSSPMNLKSASYELPIELPRSSSKTAETITKRSDSFLRHYACKTVSTARIKSKDLEMFLNEVSVMRTLDHPNIVQLYEIYSTWRKMWLITELCYGGDLRSRDLDEIRVAHVMEQILQGVAHMHKLGICHGDLKLENVLYESPEPDSIIKIIDFGLSQKFLAGEKMNKVCGTIYTVSPEVMECDLQNNGIRPANSCLGYTESSDIWSIGCMAFILLSGGDYPFLKEDSDVMDVMELSKLLKGNYVFGPQWNIRNISNNAKNFIRGTLER…
		15		1.82e-51	1	yes	0	no	CAMPEP_0172437152		VPARMEALVAESFSDVRIIYQINPRPIGDGNYGVVRKCMHRETMEWYAIKSIRKSKVHIETLRREVDALKELDHPNIIKLVDVHEDAIYLHLITELCEGGELFDRIITKTNFSEKEAAKLIRSILNAIDINPXRKSKVGNIESLRREVDVLKELDHPNIIKLVDVHEDAIYLHLITELCEGGELFDRIIARTQSPERQFSEKEAVKLVRSILDVVRYCHEEKKVAHRDLKPENFMFASMEEDSPIKLIDFGLSSKENSTNNDVMRTRVGTPYYIAPEVLGGKGYTNSCDLWSIGVITYILLCGCPPFYGESDDQIFESVKSGYFTFNAPEWDNVSLAAKDFIRSLLRKNPSWRLSASEALAHPWIVCTTNKRSIRRCSSSKQWSTPMDN
Rhizosolenia setigera	CCMP1694	1	Transcriptome	3.29e-133	1	yes	4	yes	CAMPEP_0178969330	>Rhizo_setigera_0178969330	IQSNLPWLRENYDPFEVYEKIDRIGTGSLGDILRVRRKPQLIGKSAFKTRKPKGRGGFGKVMSLLSCKSKDAADVDLDVQQRRMLEGKEVQEYALKTIILERISQQFIAELRNEIDILRTLDHPNIIKIVDIFDKDDEIFVSMHLCSGGNLRSRLPYKESDALKIVKSLISAISYMHKQGIIHRDLKLENIMFENDRPDAQVKVIDFGLSAKFQPGQTFTEKWGTLYTMAPQVLQRVYTSQADMWSLGVITYMLLSGDPPFYGGRREMKSRIMRCRFSFFSPVWKSISTEAKLFISQLLELDPSKRLNANQANQSHWIIGDTQQGSMMSLGSLTSLPPVEDVLKKIPQEDCMLKKISLMVIAHRYDNDCLVKLRHAFQKFDKANDGVITYDELKAILEK…
		2		1.5e-129	1	yes	4	yes	CAMPEP_0178966402	>Rhizo_setigera_0178966402	NLPWLRENYDPFEVYEKIDRIGTGSLGDILRVRRKPQLIGKSAFKTRKPKGRGGFGKVMSLLSCKSKDAADVDLDVQQRRMLEGKEVQEYALKTIILERISQQFIAELRNEIDILRTLDHPNIIKIVDIFDKDDEIFVSMHLCSGGNLRSRLPYKESDALKIVKSLISAISYMHKQGIIHRDLKLENIMFENDRPDAQVKVIDFGLSAKFQPGQTFTEKWGTLYTMAPQVLQRVYTSQADMWSLGVITYMLLSGDPPFYGGRREMKSRIMRCRFSFFSPVWKSISTEAKLFISQLLELDPSKRLNANQANQSHWIIGDTQQGSMMSLGSLTSLPPVEDVLKKIPQEDCMLKKISLMVIAHRYDNDCLGNYVHRYDNDCLVKLRHAFQKFDKANDGVITY…
		3		2.45e-119	1	yes	4	yes	CAMPEP_0178973292	>Rhizo_setigera_0178973292	NGNPFEFYDVLEKLGEGSMGSVMRVKKKKHRVGGSSRKNNQKKECTWLPGKLSELLKCCTNGNEPMKNEPVLLIDPKLSGSFDSSSIQLSNHSIAPSGKYEIYYALKTINLSKINSKKFIDELKNEIDIMRSLDHPNIVRAIETFDYRKQLYIVMEVCSGGNLFIRDPYTEEQACRIVSDITSAVAYMHRYNVIHRDLKYENIMFENNKPDAKVKIIDFGLSRKFKVDGPAIKDHVGTIYTMAPEVIQGHYTSKADVWSIGVIAFMLLCSEMPFYGRHRRQVADNIVHGHYDMSASIWKKISMDAKEFVISLLVRNPGKRPTAHNCQKLEWLRKGRDDLKSSRHSRVKPIKVFMHTYLSESSGSGSDSGSFSSDINTSIDTEQLFEPTPQINDIFESLR…
		4		2.07e-118	1	yes	4	yes	CAMPEP_0178946700	>Rhizo_setigera_0178946700	GNPFEFYDVLEKLGEGSMGSVMRVKKKKHRVGGSSRKNNQKKECTWLPGKLSELLKCCTNGNEPMKNEPVLLIDPKLSGSFDSSSIQLSNHSIAPSGKYEIYYALKTINLSKINSKKFIDELKNEIDIMRSLDHPNIVRAIETFDYRKQLYIVMEVCSGGNLFIRDPYTEEQACRIVSDITSAVAYMHRYNVIHRDLKYENIMFENNKPDAKVKIIDFGLSRKFKVDGPAIKDHVGTIYTMAPEVIQGHYTSKADVWSIGVIAFMLLCSEMPFYGRHRRQVADNIVHGHYDMSASIWKKISMDAKEFVISLLVRNPGKRPTAHNCQKLEWLRKGRDDLKSSRHSRVKPIKVFMHTYLSESSGSGSDSGSFSSDINTSIDTEQLFEPTPQINDIFESLRK…
		5		3.36e-107	1	yes	4	yes	CAMPEP_0178939228	>Rhizo_setigera_0178939228	ITRQQKKRDPFIYYEVLEVLGTGSMGSVSKIRKKQRYVGGSARYENRKTAQKPQTFLQRILNIGNLKRCCGLEEEEVKPNPFQITWNENSQTSSRSRLSSYDLLDMSTHSRISLDASQRGRKTLSFFGNYQGKYALKSIHLNRIDDEVIIEEMRNEISIMKTLDHPNIVRPIETFNFRSQLFIVMELCSGGDLYCRDPYTEEQAKSIINDIVSAVAYMHRHNITHRGKELSCSLSLSALMIFIVLTHFSTIYFHDRSSDLKYENILFESTSPHAKVKLIDFGLSKKYLPEDPLMNDHVGTIYTMAPEVIYRKYTNKADMWSIGVLAFMLLSSQMPFYGKKKRHVLEHITSCRYKMKGKRWEEEISDDAKEFVTSLLQLDPHSRPSARGLLRHSKWLESK…
		6		4.59e-105	1	yes	3	yes	CAMPEP_0178978638	>Rhizo_setigera_0178978638	KDHQRSSRNFYKNKQNDSYTSIPSLRKNITRQQKKRDPFIYYEVLEVLGTGSMGSVSKIRKKQRYVGGSARYENRKTAQKPQTFLQRILNIGNLKRCCGLEEEEVKPNPFQITWNENSQTSSRSRLSSYDLLDMSTHSRISLDASQRGRKTLSFFGNYQGKYALKSIHLNRIDDEVIIEEMRNEISIMKTLDHPNIVRPIETFNFRSQLFIVMELCSGGDLYCRDPYTEEQAKSIINDIVSAVAYMHRHNITHRGKELSCSLSLSALMIFIVLTHFSTIYFHDRSSDLKYENILFESTSPHAKVKLIDFGLSKKYLPEDPLMNDHVGTIYTMAPEVIYRKYTNKADMWSIGVLAFMLLSSQMPFYGKKKRHVLEHITSCRYKMKGKRWEEEISDDAKEF…
		7		3.13e-103	1	yes	3	yes	CAMPEP_0178962182	>Rhizo_setigera_0178962182	ELCTGDLFSRSPYSENDAITIIKQLLSAVSYMHERNIIHRDIKYENIMFESGRKESVVKLIDFGLSAKYLKKDCTFTETVGTVYTMSPEVLIGSYTSKADMWALGVVFHMLLTSIIPFWGDSREEVVEQIRNLEIDYNYPEWKFINRKAQELVGSMLDRNPETRIDAKEALNSKLFRMNNFSRSVSQLSEEAHETRKICKSLENFAETSELKKLALKIIAHSARSEDITKLRDMFFKIDTDNSGYITSDEFKEALEKCDCGQNQEXLFNTLMSKNGGVIRYTDFLAATLETQGRFDERVIADAFDQLDSDDSGYISIENLRDMLGHRYSKEQVEKMMKEADVDLDGQLSYEEFISIFQSNRKLEIDQVHRN
		8		1.92e-96	1	yes	3	yes	CAMPEP_0178951330	>Rhizo_setigera_0178951330	XCCSSSSTVASVIDESNTQFYALKVLKKENTSKKVMKYVSEEAELLRKLDHPXXVXIQEGIPLEIRGVNAYDKYIRVGSLGKGGFARVYRVRKKRESDEEEVNRSCLSACCSSSSTVASVIDESDTQFYALKVFKKENSSKKLMKYVSEEAELLRKLDHPNIVKIYEIFSYXSDVMVLMELCSGGTLWTHGPFTERECHVIMKRILSAVEYMHDLNIVHRDLKVQNILLENDSPNAEIKILDFGLSEQLFDPEEGVTNLRGTIYALAPEVFTANKPYNPKKVDMWAVGVIAYYLFSHEYPFWGTKSKIEAKIKKCEYSFNANIWKTVSKSAKRFIAGLLEIDVDKRFTARDANNSEWIKSKMFSRATAPSFRKRAERRNSMNSVASMSSIFSMNSTNSQ…
		9		1.82e-94	1	yes	4	yes	CAMPEP_0178956260	>Rhizo_setigera_0178956260	MVVMELCSGGTLTKRAPFTERQCHGIIKSILSAVEYMHNLNIVHRDLKLENILFEHSSPNAEIKILDFGLSEQFDPEEGVDTLCGTIYALAPEVFEGDSSDPKKADMWAVGVIAFYLFSHEHPFWGTASTIERKILRCEYTFDANVWRTVSKRAKRFIASLLEGNVRKRLSAREANASAWIQSKSFALETSDKQNEFMAKVQDKILSNTXKREDSLFVQRIACMFIAHNSASKELVKLRRAFNTLDIENDGVIRVSDFTKAMKEAGWEQSKIDEAFKNLDFDGDGKIEYTEFVSATLDAEVVMKEELLREAFDRLDSDNTGYIDRQNLKDSLGTDYSPALVEQAIEKADKDRDGKISFEDFKDLFFKNALDSSREKIHHS
		10		1.99e-85	1	yes	4	yes	CAMPEP_0178979854	>Rhizo_setigera_0178979854	YMHRYNVIHRDLKYENIMFENNKPDAKVKIIDFGLSRKFKVDGPAIKDHVGTIYTMAPEVIQGHYTSKADVWSIGVIAFMLLCSEMPFYGRHRRQVADNIVHGHYDMSASIWKKISMDAKEFVISLLVRNPGKRPTAHNCQKLEWLRKGRDDLKSSRHSRVKPIKVFMHTYLSESSGSGSDSGSFSSDINTSIDTEQLFEPTPQINDIFESLRKYASYSKLSRLALLIIAFKSTSEEVGDLHTLFKEYDLDETGSLDLLEFKEVLSPTDASEEELEFIFSKVDMIGNGIIQYTEFLAATLEALGMIEEERLAEAFDRLDSDDSGYISYDNLNELFGGELSINSIKKIIREGDFLNDERISYEEFLTLWSNEHQQE
		11		5.63e-77	1	yes	2	yes	CAMPEP_0178956826	>Rhizo_setigera_0178956826	LTSETEVNCCHSPSDASSSNKDKSTTQHSAQAQHPEVIGMEQSAATFEDPNDRRKNRRQYMENQGNMILPISNDGDVREKYHINAREIGHGHYGVVRKCANRSNMNEWFAIKSIRKSKVNKMEVLRREVQILKEVNHPNIIKLIDVYEDDKYLHLITELCTGGELFDRIISKTQSEEGHFSERDAALLIKDILGAINYCHTVKKIVHRDLKPENFLYQNESEKSPIKIIDFGLSRHDDGVMGIMNTKVGTPYYVAPEVLRKEYTKSCDIWSIGVITYILLCGYPPFYGDDDNQIFSSVRAGQFDFPSPEWDTISQDAKQFICSLLKLDPSKRLTAEEALQHKWILSNSFQGIPRPTSIGGYGRKVSHSNRRSVTFSNYMGMAKLKKAALYHIASKLTKA…
		12		1.48e-79	1	yes	2	yes	CAMPEP_0178971696	>Rhizo_setigera_0178971696	ISASSRRRTVNGSGLMKHSVSAIGLDTMDESRREEGSLLTNCVPFELPFGRPIEEVYDGVHDGKILGSGISGLVRLAVHKATGHKYAVKCLELDLVETQEGMEQLREEIYIMCQLDHPNIVRLEEVYESHNEIYLVQQLCEGGELFDRLDEQPDYHYTEEQCARLVKQMLCSVRYIHSKGIVHRDLKLENFLFTNTNQDSELKMIDFGLSKHFKFGEVQHEAVGTPYTVAPEVIRGNYDERCDVWAIGVITYLLLSGDPPFGGCGGPESLMTVRSNILSGKFKFTPEDIWDKVSQQAKDFIKALLVTDPNKRPKAEGAQALPWIKEFSDRENGSAGNQLSPNVVKALVNFKEYSDMKKLLCEVLSFTLLPDQIQGLRKEFEILDKDGSGEISLETLKKV…
		13		4.47e-76	1	yes	2	yes	CAMPEP_0178964376	>Rhizo_setigera_0178964376	SSRRRTVNGSGLMKHSVSAIGLDTMDESRREEGSLLTNCVPFELPFGRPIEEVYDGVHDGKILGSGISGLVRLAVHKATGHKYAVKCLELDLVETQEGMEQLREEIYIMCQLDHPNIVRLEEVYESHNEIYLVQQLCEGGELFDRLDEQPDYHYTEEQCARLVKQMLCSVRYIHSKGIVHRDLKLENFLFTNTNQDSELKMIDFGLSKHFKFGEVQHEAVGTPYTVAPEVIRGNYDERCDVWAGVITYLLLSGDPPFGGCGGPESLMTVRSNILSGKFKFTPEDIWDKVSQQAKDFIKALLVTDPNKRPKAEGAQALPWIKEFSDRENGSAGNQLSPNVVKALVNFKEYSDMKKLLCEVLSFTLLPDQIQGLRKEFEILDKDGSGEISLETLKKVMMST…
		14		1.37e-74	1	yes	4	yes	CAMPEP_0178948608	>Rhizo_setigera_0178948608	RSNHAQFSDGDQGAEKSPGKKWVPRRRVYFNRHYACKTIATDKIKKSDMGELMNEIFMMRKIDHPYIIRLYEVYEQNQKLWLIMDLCKGGDLSSRKKLPEERACEIVEQILRGAAYLHRRGICHRDIKLENILYENERSDSEIRLIDFGVSSTYDSTIPKQTKKMGAAYTLSPEVLTKKAPYSEKSDVWSIGVIAWILLSGDYPFIKKYEDLKVESRKNDLANARYDFGITWRGRRITLEAKKFVGGCLKRDPEDRWSAIEALAFLQDTWLVAVEEKRRKEIEELKRIYPGESFPIGNVVSKRKDEKLLDSHVVEDLKRFSNYGLLRKTILVCMANTMDYLDVGSLQELFLNIDTNHSGSITLPELKNVFKTLPEIEESEVEALFAGIDYDKSGHIHYN…
		15		1.54e-71	1	yes	2	yes	CAMPEP_0178970738	>Rhizo_setigera_0178970738	PYGKSIESFYDGIHDGELLGTGVSGIVRECIHKKTGVKYAVKCLSLEFVETEEQMEKLKTEIYIMGQLDHPNIVRLEEVYESPETIYLVQELCTGGDLFERLEEQSDYHYGEAECARLVKQMLNAVKYLHTKGIIHRDLKLENFLFSSKNTDSDLKLIDFGLSKHFTKGELHSEAVGTPYTVAPEVIVGQHDERCDLWSIGVIAFLLLSGDPPFGGCGGPEPNYTIRDNILQCKYSFEPEYIWNSISYNAKHFIQSMLVTDPDNRIRSAGIAQKHPWLEEWAEKSWDEGDKIVNPHVVQSLMQFKEYGDMRKLLCEVLSFTLLPDQINELKKEFEKIDQDGNGEITFENLKTVLMTEANAGSLGALTEEEVQEVFNAMRIQKTETTIHWHEFIAASLSL…
		16		7.75e-54	1	yes	2	yes	CAMPEP_0178946734	>Rhizo_setigera_0178946734	MKSIHINKTQSSTYIYEMLNEISLLRQIDHPHIVKALESYSYNGNLFLVMEYLSGGNLYSRDPYTEDQARIIVRDLCKAIKYLHSRNIAHRXIKFENILFENSSPNARIKLIDFGLSSFYSSDSDCGFVCDTPTNAAVKSGMKQKVKHSKVGTIYTSAPEILSPTTTTSFNKKSSSIMYKAADMWSIGVISYMLLSSELPFFGRKRKYMTRKILACDYDMSGERWNDVSVHAKDFVRSLLKYNPEERPSAKELLRLKNGWLMTQQAQPPVLEQGRKHKRIDSITSTLSYKSSSSSGNSSFSSLRFSYGNQKTLSSMDGDDSYHSTSTSPKISHYCEDYVTQVTQSTSISDYSLMTSPSLSEESLSSHHSSSQQPMVSPMNSAAALTSPFNTPSVLDKTL…
		17		9.29e-48	1	yes	0	no	CAMPEP_0178946574		ALKGGVENKTRRLGLTKYKFCFVAKEAVSFLVSSGIAQSRSEAVRICNVXQNDGLLEHVSKNVAFEDENLYFKFCIKLKQKTAEEILDKVMPSVEVKKRKYRLSTYRNXFVGSELVDQLIVTGITKDRXQANQIGCALAKMGYVERVTGEHDFVDDNYFFRFCRRKETIEPQAESTPATKENRDVPRTFDTVYKRGDKLGEGAFSVVIEAKKRTAPTQSFAIKVVTKSRLSVEDEQALKDEIGVLRELDHDHIIRLFEVFDEPKHYYLVTEHMKGGELFDRIVQKAYYNEKXARDVCKILFQSLDYCHKKNIAHRDLKPENLLLMSNENDRQLKIADFGFAKKAPVPKCLTTQCGTPGYVAPEVLEGVKYGTQADMWSLGVITYILLGGYPPFMEDTQR…
Coscinodiscus wailesii	CCMP2513	1	Transcriptome	4.09e-137	1	yes	3	yes	CAMPEP_0172488470	>Coscino_wailesii_0172488470	ESNEKYDLNANMIIDHKIGRDVYKYYRTVHPLGEGSMGAVTCVRKVRTPQTLPKKKNPISNFCLHKAKSDCIGGNYSDDSSRISTDNAEYAMKTIQLSRLSDEFIEEFRNEIDILKTLDHPNIVKAYDVFERKRQIFMIMEYCSGGDLYQRVPYTESQAAKVIKCLLSAIAYMHSKGVAHRDLKFENVMFESEKPNAEIKLIDFGLSKKFGRNETMSEGVGTIYSMAPEVFQRKYTNKVDIWSIGVLSYMLLYNKRPFKNQKNRKEQIKIIMKGEYKFPKSDCSPEAKKFIKTLIVVDPEQRSTAESALENKWFRQQGGNIDPKPQESVVRDVGESLSLYRGQSAFKKMVNMVIAHKLSFDEIYDLRTVFEKYDSSFDGQISLIEFTEATCERSGCSRE…
		2		4.91e-137	1	yes	4	yes	CAMPEP_0172520438	>Coscino_wailesii_0172520438	LSGNMVTEHKVGRDVFRYYKVVRVLGEGSMGAVTCVKKIRGPRTKPGTKLPCPKPCRDKPGTDDDTEYAMKTIQLTRMNDTVFTDEFRNEINLLKSMDHPNIVKAFDVFERKRQIFLVMQFCAGGDLYDRLPYTEDQALQITRCLLSAIAYMHSKNIAHRDLKFENIMFESEDENAQIKLIDFGLSKKFGRDKSIKGFAGTIYSMAPEVFRGEYTEKVDLWSIGVITYMLLYNRRPFGGNRKQDRSKTIKEIQRGAYEYPSFDESSDAAKEFIESLIVVDPDCRSTAEEALDHEWFLMRHSRASQAPRESLFDDVQESLGAHKDQSAFKKMANMIIAHQLSLDEIYDLRKVFMKYDSSRDGQISFKEFVDVTCGRTGCTIEEAEEIFDGININNDGYLN…
		3		2.09e-126	1	yes	4	yes	CAMPEP_0172488816	>Coscino_wailesii_0172488816	VTKPKAFANVKNTNLTFQYRKGECVLEYWEPIKLLGEGSISSIHLIRRRKKRVSIPYKERADVMEYSKKKIKLKPGEKIYALKGILKDRDEDDSFLDEMRTEIEAMSRLDHPNIANVYEAYERKRHIYLVMEYCSGGDLYERAPYTEAQAARITRQILSAVAHMHKYKVVHRDLKMDNIMFENKEPDAVIKVIDFGLATKYLSDEYRVMRDRVGTVYTMAPQVLEGVYTSQCDIWSVGVITYMLLCGERPFNGRSRGSMVDKIMRCDLRFDAPVWDTISDEGQFFVSCLLKMNPRLRPTATNALKFEWLQKNGFPDKSKVLMRSDPNVFKAMIEYSKETKLKKVALMLIVHHLKINECSRLLDIFNAQDRNGDGQIDLKEFRKAVVDTGLDQDDIDKLF…
		4		6.42e-114	1	yes	4	yes	CAMPEP_0172524538	>Coscino_wailesii_0172524538	MIREHKNKNVYDCYDSVEVIGEGSIGIVSKVTKKNIRDTLESNIEVLCQFFGMTNDDATDIRGCKNMENDNCREQSTTKKFYALKTASSNCVGMEGIVELQNEVDVLKSLDHPNIVKGCDSFNWGXXXXXNIVKAYDSFEWRNNIAIVMEHCDGGDLYSRGPYSEREASKIVHQVLSAVHYMHSRGIIHRDIKYENILFEKQTRDSKVKIIDFGLARTKTKKDELKTDFAGTVYSVAPEVIEGGHSFEADMWSIGVVTFMLLSNKLPFWGRTTYDVVHKILKCEYYFDYHTWRHISRNGGIFVSSLIKLDPNKRLDAQQALNSPWFQKHTRKRSNKRPNKRSRSKSICKNLASYAGSYNFKKLALMVIAYRSLGEDDIVRLRQLFEEFDTGKDGVISFL…
		5		6.56e-84	1	yes	4	yes	CAMPEP_0172488964	>Coscino_wailesii_0172488964	DLERSFHSSSHKGTQRQRLAKHLDDVDIKDAYTIVEVIGEGSMGEVTIVKKKPKQQKSNVPQAAQAPNNPSVVTSGGGSTSDSSERLFACKTVNTTRMKPTELAEFFNEITILRDLDHPNIIQLFEVYKVKRKVWLVMELCMGGDLSTRAGEMTEEGVAIVLEQVLRAVHYMHKRNICHRDIKLENIMYMTKDKEGMSNIKLIDFGLSNKFQKGQKMKAAVGTIYTMAPELISGDGYTEQTDVWSIGVVAFILLSQSYPFMRVMNDLRDDAKVEKLRNATLEFGPSWNERHVSKYGREFCARCLKKSPSTRWWAVEALEFVQNVWFPYLEEVAQKEKKDLKGEHTDANGLGAILEDEANNDATIDSTIGEVETKVGFKRARMNTLTVQGMQKFGFHGEL…
		6		1.45e-81	1	yes	2	yes	CAMPEP_0172498242	>Coscino_wailesii_0172498242	GGLTSNMVHIEVPFGKPIEEVYDGVHQGPVLGSGISGIIRLCTHKKTQVEYAVKCLDLDQIATPEALEQLRDEISIMCQLDHPNIVRLEEVYESYDEIYLVMELCHGGELFDRLDEQPDYHYTEAACARLVKQMLSAVRYIHDKGIVHRDLKLENFLFSSGDPGSELKMIDFGLSKFFDHSVGEGGIKILNEAVGTPYTVAPEVLSQIQYNERCDIWAIGVITYLLLSGETPFGGCGGSESLAQVRDNILSGNYTFEPKEVWEHVSPAAREFIDSLLVIDPAKRLSAYDAQHSRWIKEWAVGELDDEGNNRLNPNVVNALMAFKEYSDMKKLLCEVLSFTLLPDQIRDLRKEFEILDKDGSGAISLATLKKVMMENAGAGSLGALTEEEVEEIFDAMRV…
		7		3.7e-76	1	yes	4	yes	CAMPEP_0172521944	>Coscino_wailesii_0172521944	LIDFGLSKKFGRNETMSEGVGTIYSMAPEVFQRRYTNKVDIWSIGVLAYMMLYNRRPFESKNRKAQIRLIQKGKYNFPESAHSPEAKKFVQSLIVVNPEQRSTAVEALEHEWLHQQSDAISPKPRISVETRVSNSLCVYRGQSAFKKMVNMVIAHKLSFDEIYDLRTVFGKYDYSGDGQISLNEFTKVACKQTGCSLDEAEEVFKSIDINRDGYVNYTEFIAAALEARGNIDVEKLAEAFDRLDRNSTGYITEKDLRKVLGSDYTQEKIQEIMKDVDVNNDGRISYNEFLLLYKSNKTSEFKQKS
		8		7.67e-76	1	yes	2	yes	CAMPEP_0172522684	>Coscino_wailesii_0172522684	NIVNIEVPFGRPIEETYDGVHGGTVLGSGISGIVRLCTHKLTGVKYAVKCLDLGLLETDQALEQLRNEIYIMCSLDHPNIVRLEEVYESLTEIYLVMELCHGGELYDRLEEQPDYHYTEEECAYLVKQMLSALRYLHSKGIVHRDMKLENFLFASKDVDSELKMIDFGLSKYFTSGEVQNEAVGTPYTVAPEVLQGQYDERCDLWAIGVITYLLLSGEPPFGGCGGPECMMQVRAKILSADYDYKPKFIWKHVSRNAKAFIDSLLVTDPTKRASIAQAQKSSWMTETAAMKDHEAGTTLNPGVVSSLVGFKEYSDMRKLLCEVLSFTLLPEQIKELRKEFEKLDNGSGEISXXXXXXXXXXXXXXXXMALXEISLSSLRKVLSESAGSGDLGALTEEEV…
		9		7.96e-76	1	yes	3	yes	CAMPEP_0172498830	>Coscino_wailesii_0172498830	PVPQDAPAKAREVVNKEKSAETFGASNPSRKGPNYGKDVMITDVPSDVRVKYHINPKEIGHGHYGVVRKCMDRETEEWYAIKSIRKSKISRIEVLKREINILKDVDHPNIIKLIEVAEDKKYLHLITELCTGGELFDRIISKTNSPEGHFSEKDAASLISCILDAIRYCHDEKHIVHRDLKPENFLFLTKDEHSPVKIIDFGLSRHDDEVAFGVMKTKVGTPYYVAPEVLNRQYTKMCDIWSIGVITYILLCGYPPFYGDSDTQIFCSVRAGRFDFPSPDWDTISKDAKNFICALLKMNPEDRLTASQALEHKWLQNQGTASKNIRVLHDSARSDTFKAFVGMQKLKKAALAYIAAGLTNAEVGSLGDVFKQIDQDNNGLITLQEVDRALEDSNFAPEL…
		10		8.73e-76	1	yes	2	yes	CAMPEP_0172487786	>Coscino_wailesii_0172487786	THNMVRIEIPFGKPIEDVYDGVHDGHILGSGISGVVRLCVHKKTGVRYAVKCLDLGLINADGIEQLREEIFVMCQLDHPNIVRLEEVYESTTEIYLVMELCVGGELFDRLDEQPDYHYTEQDCARLVKQMLKAVRYLHSKGVVHRDLKLENFLFMTQEDDSELKMIDFGLSKHFKKGEFQDQAVGTPYTVAPEVIRGKYDERCDVWAIGVITYLLLSGDPPFGGCGGPETLLQIRKKILRGVFVFEPEDIWELVSQEAKDFISDLLITDPKQRPTAREAQHSQWLQEWAVKGTKADNNVLSANVVQALVTFKEYDAMQKLLCEVLSFTLLPEQIQDLRGEFETLDKDGSGEISLAALKKVLMANAGAGSLGALTEEEVEDIFNAMRVRKTETTINWHEF…
		11		8.65e-74	1	yes	2	yes	CAMPEP_0172521650	>Coscino_wailesii_0172521650	TSNVVHIEVPFGKPIEEVYDGVHAGPVLGSGISGVVRLCTHKKTLVKYAVKCLDLGLIATPAALEQLRQEIYIMCQLDHPNIVRLEEVYESHNEIYLVMELCLGGELFDRLDEQPEYHYTEAACARLVKQMLNAVRYIHDKGIVHRDLKLENFLFSSHDAGSELKMIDFGLSKHFDHHPSDGGIKTLNEAVGTPYTVAPEVLGETGYNERCDVWAIGVITYLLLSGDPPFGGCGGPESLAQVRDNILHGSFVFEPREVWEHVSPAAREFINSLLVIDPEKRLSAYDAQHSRWIKEWAVGELDEXXXXXXXXXXXXXXXXXVGELDEEGGNNRLNPNVVKALVAFKEYSDMRKLLCEVLSFTLLPDQIRDLRKEFEILDKDGSGEISLETLKKVMMENAG…
		12		5.55e-71	1	yes	2	yes	CAMPEP_0172502342	>Coscino_wailesii_0172502342	SNIVHMEVPFGKPIEDVYDGIHDGPILGSGISGVVRVCVHKKTQVKYAVKCLDLGLLETDEALEQLREEIFIMCQLDHPNIVRLEEVYESHNEIYLVMELCQGGELFDRLDEQPDYHYTEQECARLVKQMLNSLRYIHSKGIIHRDLKLENFLFSGEEDDAQLKMIDFGLSKHFESGEVQHEAVGTPYTVAPEVIRGGYDERCDVWGIGVITYLLLSGDPPFGGCGGPESLAQVRRNILKGSFVFEPEEIWENVSDVAKGFIKSLLKTNPKNRPTARQAQHSRWLQEWAVKENKEGSKVLNPNVVKALVGFKEYGDMRKLLCEVLSFTLLPDQIQDLRKEFEKLDKDGSGEISLDGLKSVLLAEAGAGSLGALTEKEVEDIFNAMRVRKDETTIHWHEF…
		13		9.11e-70	1	yes	4	yes	CAMPEP_0172485380	>Coscino_wailesii_0172485380	MAPEVFDAEYTSQTDMWSMGVLAFMLLSNKMPFWGKSVLHVMERIVECDYSFEEESWVDVSSSAKEFVSALINVDPEARLDAKEALDTAWLREDYPLPDEKPSKQYLNAVQNAMSQYGNGCDFKKLVYMIVAYGCSVEETLKLRRLFEHFNSAHDGLISFDEFRDAFNDGLGTYLDEMEAKRMFRGADMNADGLLHYTEFLAATMETIGLIDDEKLEDAFEFLDWDRTGYISKQNIKFMLGKCYTQEIGEKLLNEVDLDGKGYISYQDFYALFHQSKS
		14		5.64e-69	1	yes	0	no	CAMPEP_0172523174		XHNYPSAQAFEVVPTPSVRQSIIRERRNTNPFKHYTTIQLLGSGSMASVYKIKKRQSRIGGSARKDTEICCFSPRNLVDMRKRSSEDTKAPWLRLESDKEEYMTGYGVKNSLVSVSPTASTVSISSSFSSYDHFEDENQYEVVYALKSIHLDRTNNTNYIRELRNEIDXPXXXXXXXXXXXXXXXPNIVRPIETYECQRQFYVVMQLCSGGDLYSRDPYTEAHAIDIIKKILSAVAYMHRFNVIHRDLKYENILFENDSPSAEIKIIDFGLSKKHLGDDSAVSDHVGTFYTMAPQVIDGEYDSQADLWSIGVVAFMLFSSQLPFHDKKKRFLIEKIKKCDYKFEGKRWNDISX
		15		5.72e-69	1	yes	4	yes	CAMPEP_0172488076	>Coscino_wailesii_0172488076	HRDNVDIHSVYDVLETIGQGSLGEVTVVRKKQEALRVVERRVSRSSSTRGGGDGEDVSSLSLSVAREGYCGTTVVSGGASLTKKQWRRGSFVPFVAVVRKGGKGIDSNNADNHVNDHAASTALPAPPPPAAASSPSSSFPPSPPPPPRKFACKTMATSRMTSASLSEFLNEITILRDLDHPNIIQLFEVYQSRHKLWLVTELCTGGDLSARIPDETQSVLVLEQILRAVRYMHERNVRHGDIKLENVVFVTKDVSCWDVKLVDFGLASGFARGEKSPLAPCGTIYTLAPELLALLTDGQADDKRNSRQVVLFTELADIWAVGVVAWILQSQTYPFLTGMADLQCVRKQAQLREARYVFGEEWGVRGITRYGKEFCARCLRKHVGLRWRADEALKFVQEV…
		16		3.86e-68	1	yes	2	yes	CAMPEP_0172504492	>Coscino_wailesii_0172504492	PTNCRNLVHIETPSGKSIREVYTGVDDGEALGIGITGKVRKIKHKKTGMEYAVKRLKLNQLKNETTPHYEMRLQQLRDEVSIMFELDHPNIVPLKEVYESREEIFLVQELCTGGDLFDKLEKQPNEQYTEQQCATLVKQMLCSVQYIHSKGIIHRDLKLENFLFSSNEDNSELKMIDFGFSKHFEAGDVQHDVVGTLYTIAPEVFLRQYDERCDLWSIGVITYLLLSGIAPFGGCTKSHYGEQSTMEVRDKLVNGCYDFEDEIWDNISEEAKDFIRSLLVTDPRRRLTAREAKQSPWLRQWAMDDNSEHSTVIQAAENDNILSPDIINALISFKESSELRRLLCEVLSFTLLPKQFEGLRNEFEKLDTDGSGEISLANFKTILIQHACGAKHFGSVSEV…
		17		3.64e-61	1	yes	0	no	CAMPEP_0172520576		KTTSSPFSSSPKLMKKKGGKVLKMISGLGRRKEKLVPESCDDTTSTHSTGHAVEHPCSTSMGFICTKPSNTTGPPKVNNSIEDVYEGVHQGRILGTGASGTVRLVRHRETGAYYAVKCIDLSRIEENGLKRFREEIYIMCQIDHPNIIRLEEVYESSECIYLVMEVCCGGELFDCLDDQPDCHYTEEQTQVIVKQMLAALQYLHSKGIIHRDLKLENFLFCTDGDDLKLKLIDFGLSKFIKVGELSDELVGTPYTVSPELLRRQYDERCDVWAIGVIAYLLLSGDTPFGGCDRDGSPVNFRALRANIMRAHVPFEPEKIWDDVSIEGKEFIKSLLTANPENRPSAAEAQRSSWLAEWTLKDPSTNQLFKPKVENALYQYQNFTSVRKLLCKTLTCELYP…
Odontella sinensis	grunow 1884	1	Transcriptome	0	1	yes	4	yes	CAMPEP_0183313118	>Odontella_sinensis_0183313118	SAHPGEMGNCGSEPEDDHDERGATTRKTILNNMMRERQGEDVFKYYKVTKVLGEGSMGSVSSVRKKASAVGGSAYKKGRGGIFGVFKAKKKNHILDHVDSDGGSSEHGREYALKTIQLNRITDEFIEELRNEIDILRGLDHPNIVKAYEVYENKRQIFVVLENCSGGDLYARNPYSEKDAAKIVGKILSAVAYMHQHHIVHRDLKYENIMFENNGKDAEIKIIDFGLSKKYIPGSYMTEGVGTIYTMAPQVLQGIYTSQADMWSVGVIAFMLLSNSKPFYQKRRKYMINKIMRCDYNFNGRRWKDVSKEAHKFVSSLIVMDPKKRLNAKQALGHKWLSDEFPLSNRRPSETFMDDVHENIISFQDKSEFKKLALMVIAHKSSTHQIVQLRAAFDQFDTS…
		2		6.18e-134	1	yes	4	yes	CAMPEP_0183309596	>Odontella_sinensis_0183309596	VDERVGAMEGTTASIRMHRLSLSDRSFGETHYALKSIHLNRIKSQVFIAELKNEIEILRTLDHAHIVRPMETFEYRKQLYMVLELCSGGDLYSRDPYEEEEAARIVRQILSAVSYMHERNVVHRDLKYENIMFATCHPQSEIKIIDFGLSKTFAAEDKYLEEGVGTIYTMAPEVLKGKYTSQADVWSVGVLAYMLLSSQTPFFADKRRELVKMITKGVYTFDSKAWQGITQQAKNFVSDLLQVEPDDRPVAQEARQSIWLNKSFAGTVRISPEMDTDINASIEVFANYSKLQKLALMIVAHKSSSEEIGYLRKAFEKFQTGHGGVISKEEFKNCLSEYGYKDHELENMFHGANIAGTGYINYTEFLASTIEVHGAINEERLAEAFDRLDSDDSGYISTQ…
		3		1.06e-122	1	yes	4	yes	CAMPEP_0183330540	>Odontella_sinensis_0183330540	XEGGLQKPKQILAPQPIHEASLASFMDDEHCNTNYALKTIHLDCITDPCYVEELKNEIEVLKQLDHPNIVRAIETFDYSDQLFMVLELCSGGDLYARDPYTEDDAGRIVCSILSAVEYMHSKNITPQRXXXSKNITHRDLKYENIMFTSKDPDADVKIIDFGLSKKYGPGDSHIHHGVGTFYTMAPEVISGYYTNKADVWSVGVLAFMLLSSQMPFYANKKENVIRKILLGRYRMKSKTWKNISPSAKEFVKEMLQVDSKKRPSARAALQHPWLNRVHQERSNASREILEDVQAAMHRYAGYSTLKKLTLMVVSHKSTSGEIGFLHNVFRSFDSQQEGHITFPDFKEGLNNCGYNEEELVEMFLGADLDGTGVLNYTEFLASTIEAQGTISEQRLADAF…
		4		9.49e-121	1	yes	4	yes	CAMPEP_0183298556	>Odontella_sinensis_0183298556	GGKDLLLKGGRPPRTPQTTTPPKNSKEKANVQYALKSIHFDRVRDPTFLSEMKNEIDLLKRLDHPNVVRAVETFDYKSQIFMVLELCSGGDLHSRDPYNENDACRIICSVLNAVEYMHGRYVTHRDLKYENIMFTSNRPDADVKIIDFGLSEKYGKSDPNSRKGGVGTIFTMAPEAFSGNYEFKSDVWSVGVIAFMLLSSQIPFYAKDKPKVVRKILTCRYRMKEKAWKNVSDAARDFVKSLLKVDPETHPSAIFALQDPWLEFVLQEGATAPEDVLRNIQKSMCKYAGYSNLKKLALMVVSHKSTSKEIGSLGKAFHQFDANRDGFITFEEFEEGLGVDCGYDLEELMEMFHGADLDGTGVLHYTEFLAATIEARGVIGRERLAEAFDRLDSDDSGYI…
		5		5.52e-80	1	yes	2	yes	CAMPEP_0183320092	>Odontella_sinensis_0183320092	GDLKTNVVHIEVPFGKPIEEVYEGVHDGPVLGSGISGLVRLITHKSTGVKYAVKCLDLGLVETEEGLQQLREEIYIMCQLDHPNIVRLEEVYESHSEIYLVQELCLGGELFDRLDEQPDYHYTEAQCARLVKQMLCSVRYIHSKGIIHRDLKLENFLFSSNSPDSELKMIDFGLSKHFKFGEVQHEAVGTPYTVAPEVIRGCYDERCDVWAIGVITFLLLSGDPPFGGCGGPEPLMQVRENILRGFFEFEPPEIWDNVSDTAKNFIQRMLVTDPNRRPTAREAQKAKWLKEWANRDRRGKFDNELNPEVVKALVNFKEYSDMRKLLCEVLSFTLLPDQIEDLRREFEKLDTDGSGEISLAGLKQVLMNNAGAGSLGALTEEEVEDIFNAMRVRKTETRI…
		6		1.07e-74	1	yes	2	yes	CAMPEP_0183325742	>Odontella_sinensis_0183325742	XVGKIDVLKREVNLLKEVHHPNIIRLVEVHEDVKYLHLITELCTGGELFDRIIEKTQSEEGHFSERDAAKIIQCILDAISYCHDVKQIVHRDLKPENFLFKTEAEDAQIKIIDFGLSRHDNQNFGVMKTKVGTPYYVAPEVLNREYTKSCDIWSIGVITYILLCGYPPFYGDSDNQIFDSVRTGRFDFPSPDWDCISDAAKDFICCLLRKDPSKRLTAAQAMKHRWIKEQTEYSVPSSRSKVRHRSNKSVTFKKFLGMQKLKKAALAHIATKLTQLEVGELGDIFDKIDSDNNGIITLRDMDEALKTGRFSSELQSELKQLREDLCLSGEDTLNWRDFLAAMMDKSVIMQEDKIRMAFDHFNKSDGNYLLISDLVELFGGESQAREIMGEIDTDGDGRI…
		7		1.37e-67	1	yes	4	yes	CAMPEP_0183319454	>Odontella_sinensis_0183319454	VTGGTRSIPQTSAPPPPSGEGVHFKDAYKLGKNLGEGAFAVVKEASHKKNGGDFAIKIVTKAKLGEEDAAALKEEIAILQELRHTNIIRLYEVFDEPKFHYLVMEVVRGGELFDRVVAKSYYNEKEARDVCKILLGALEYCHDQKVAHRDLKPENLLLVSKDDDADLKLADFGFAHRVTSETCLTTQCGTPGYVAPEVLEGIAYGVKSDMWSIGVITYILLGGYPPFIESNQRELFRKIRKAQFEFHPEYWGQVSQDAKDLISALLTADPSKRLSAKEALQNGWITERDEALAGKDLGKNLEEFKKFNAGRKFKAAVSAVVVSNKFKKLTLGGATKDLARQLTEEEVAEMKETFAMFDTDGGGSISMDELRQVMKKIGQNLSEKQLQELFIIADINGDG…
		8		2.58e-65	1	yes	1	yes	CAMPEP_0183312132	>Odontella_sinensis_0183312132	DAAEVERLRTNVMDIEEPYNKAIEEVYDGVHDGPVLGSGVSGLVRLITHRSTGERYAVKRLDLDLVETEDGLRQLREEIYIMCQLDHPNIVRLEEVYESKSEIYLVQEICLGGELFDRLDEQPDYRYTESQCARLVKQMLCSVRYIHSKGIIHRDLKLENFLFDSNSPDAALKMIDFGLSKHFKFGEVQVEAVGTPYTVAPEVIRGCYDERCDVWAVGVIAYLLLCGDPPFGGCGGPEPLPQVRRNILRGRVVFEPPEIWDRVSDEAKHFIKHLLVTNPNGRPTAREAQKTPWVKKWGGGMVRKSMDNNLNSIVKKSLAQFKEYSDMHKVLCEELSLTLEPQQVESLSRQFRELDTKGTGNISMANLKKVLMNNNNGNHEGKGDDADAAGVNFTERQVE…
		9		6.91e-52	1	yes	0	no	CAMPEP_0183296170		MSASASASAAMIDSAPQPDSGSGLRFEELYRLRDVLGTGAFSTVREGYHRRDRSRAFAIKCVNRAKLTDEDAAALLDEVAILKELKHRHIIRLYDFFEEPGHYYLVMERMSGGELFDRIVAKAYYNEKEARDVCRIVLEAVEFCHRHGIAHRDLKPENLLLVSESSDSEVKIADFGFAKKVLAPKTLSTQCGTPGYVAPEILEGVPYDTKSDMWSVGVILYILLGGYPPFIENNQRELFRKIRRGDYEFHEEYWGAVSEDAKRLISSLLTVNPDRRLDARQALANPWIGLDDSELAGHDLGVNLKKLQNFNAKRKFRAAVSTVMAVNKLNSLGSHFLTNLH
		10		7.91e-51	1	yes	0	no	CAMPEP_0183306456		GLPDSAAHASSGAAGGGETSGSGKGFTELYKIGKDLGEGAFSKVKEGTHKQTSRTYAIKIVIKAKLTQEDEVALKDEISVLKELNHEHIIRLYDVFDEPQYYYLVTELLHGGELFDRIVAKSYYNEKEARDTCRILFQAMAYCHDRHVAHRDLKPENLLLLSQSNDSDIKIADFGFAKKCPNERCLSTQCGTPGYVAPEILEGVKYGTKADMWSLGIITYILLGGYPPFIEQNQRELFRKIRRGQFEFHVEYWGQVSQDAKDLISALLTVDPERRISAREALSNRWICGDDKDLMGKDLGKNLEEFKRFNARRKFKAAVKVVIASNKFTSLGEDFKSHLG
Odontella aurita	isolate 1302-5	1	Transcriptome	0	1	yes	4	yes	CAMPEP_0113527956	>Odontella_aurita_0113527956	MGNTCAGGEDGEDPGSFAPKSLKANLMREQKNRDVFKYYEVTKVLGEGSMGAVSAARKKESKIGGSAYKDCERRGIVSRFFGGKKSAFVDNASEHKKSYALKTIQLNRITDEFIEELRNEIDILRTLDHPNIVKAFEVFENKRQIYIVMESCDGGDLYARNPYSEKETAKIVGKVLSAVAYMHATNVCHRDLKFENIMFENKKKNAEIKVIDFGLSKKFISGKKMSEGVGTIYTMAPQVLQGVYTSQADLWSIGVIAYMLLSSSKPFYARKRRYMIDKIMRCDFKFHGPGWKHVSEEAKNFVSALIKLDPKKRLTAEQALDHKWLSTEFSLTDRRPPEEFMNDVHGNIISYHDTSEFKKMALMVIAHKSSTAEIVKLRQAFDQYDSSNDGTITLVEFKG…
		2		5.8e-151	1	yes	4	yes	CAMPEP_0113549150	>Odontella_aurita_0113549150	PPLKGSSPLKPSSAFVSSALASQGGSDSGSMPYTGLTSSTAPSSSSQKTERCYALKTINLRLVKEEYLQELRNEIEIFKHLDHPNIAKAYETYCRKNHLCIVMELCTGGDLHVRAPYTEREACNIIGKLLSAVAYMHKNNVMHRDLKYENILFETRHLDSDIKLIDFGLAKKYLSPDHVMTERVGTIYTMAPEVVKGVYTFKADLWSVGVIAYMLLSNTKPFWGKKKKRIVEKIVRGRCHFLGPEWALISREARFFVRSLIQVDPEKRLTAEQAQVHPWLTHSYKLCDRRPSEDLIDRVNENIVRYADSGEFKKVILNVIAHKSTAEEIFQLRKVFDQYDRNNDGAISYNGFKDALSKFNYTDEELNAMFRCVDINENGFIFYTEFLAAALEAQGRIEE…
		3		1.16e-150	1	yes	4	yes	CAMPEP_0113540090	>Odontella_aurita_0113540090	KPSSAFVSSALASQGGSNSGSMPYTGLTSSTAPSSSSQKTERCYALKTINLRLVKEEYLQELRNEIEIFKHLDHPNIAKAYETYCRKNHLCIVMELCTGGDLHVRAPYTEREACNIIGKLLSAVAYMHKNNVMHRDLKYENILFETRHLDSDIKLIDFGLAKKYLSPDHVMTERVGTIYTMAPEVVKGVYTFKADLWSVGVIAYMLLSNTKPFWGKKKKRIVEKIXRGRCHFLGPEWALISREARFFVRSLIQVDPEKRLTAEQAQVHPWLTHSYKLCDRRPSEDLIDRVNENIVRYADSGEFKKVILNVIAHKSTAEEIFQLRKVFDQYDRNNDGAISYNGFKDALSKFNYTDEELNAMFRCVDINENGFIFYTEFLAAALEAQGRIEEERLAEAFDR…
		4		1.12e-132	1	yes	3	yes	CAMPEP_0113570258	>Odontella_aurita_0113570258	KSKRALFESLSSMTSGGSTRGSKNGFGKMVRLSDRNHQLTHFALKSIHLSRVRHTTAEFLEELRNEVAILRSLDHPFVVRAIETFEHRRQMYVVMELCTGGDLYTRDPYTEEEASRIARMVLSAVRYMHERNIVHRDLKYENIMFASSHPQSEVKIIDFGLSKKYGPKDQYMSEGVGTIYTMAPQVLEGKYTSACDLWSIGVITYALLSSQVPFFSSKRRKLIEKIKKGKYDFRGRRWAMISQQAKEFVADLLQVDPDIRSTAEEARKSLWLNRSFAVTLHLSDDMKEDVRASISNFSNYSQLQKLALMVVAHKSSSEEIGFLRKAFQKYDTNTEGRIGRKEFWECLVDYGYSQEELDRMFEAVDIDSTGYIQYTEFLAATIEVHGAINEERLAEAFDR…
		5		2.46e-127	1	yes	4	yes	CAMPEP_0113528532	>Odontella_aurita_0113528532	LVRRLHNRDPMRYYEVIRVMGFGSMGSVSKVKKRDDAIGGSSRKSFVKRLHRNPCFSLPIVGPLFHFCSGNGQFREGRWTIGGRKDVFESVESPSTNPSGSLLRRQSSLTSDHCDIYYALKTIHLDRIMDETYVQELRNEISILSALDHPNIVKAIETFDFRNQLYMVLELCSGGDLYCRDPYSEEDAARIVTSILRAVEYMHGKNIIHRDLKYENVMFITNAPDSDVKIIDFGLSKKYAANDSHLHDGVGTIYTMAPEVITGDYTNKADLWSVGVLAFMLLSSQMPFFGQTRKIVVDKVLKCRYKMKSKAWRKVSPYAKGFVMELLQMNPEKRPTADAALHHPWLRKALKDSECTSQETLNRIPATMQKFASYRSLKKLALMVVSHKSTSEDIGVIQK…
		6		2.97e-118	1	yes	4	yes	CAMPEP_0113550094	>Odontella_aurita_0113550094	DTIVFRYHRDTSALECYEPVRSLVEGSISSIHLVRRRDERVDVPYTEGADIMVHGLDQKSTDGDGSDLGEKLYVLKSIMKDLVRNDRYLEEIRSEIYTMKYLDHPHIVKVYEGFERKKHIFLVMEYCSGGDLWSRVPCSEHDAARIIKQILSAVMYMHKKNVCHRDLKLENVTFESAHPEAGVKVIDFGLATKYLSDEYKSMTARVGTIYTMAPQVVQGVYTSACDLWAVGVIAYVLLSGGEMPFNGNTRRQVVNKIMRCEYSFEGPQWESVSREGKDFIASLLKMDPDERPTAQMALKSKWLRKKFPPPTVSTISESCDMTDVYKNLYKYSSEAKLERYALLLLAHNSSSEEISKLREVFEQYDGNGDGTISYQEFRKVLSCGYNLSSEXKRQMFREL…
		7		1.72e-86	1	yes	4	yes	CAMPEP_0113544650	>Odontella_aurita_0113544650	WHRGGVSVWDVYELVEVIGQGHMGEVYKVRRKEAVRGLHNATTRGRQAESDPADKGGGEDRSGSRSKSPYPSKSKSVRKALKLKTGLKKKGKSGEVPRPEPQVIPVKEPQASPVPSRGILKPPKFSDSKAEAEEDAGSATSPGASDEGGSQASSPQISTLEGIEAPPLFSADEEENTDNSAYMKEWQERLKDAKEERAKLLEKIKSGSNGEGSAMMPPQSSEMTEESPDSSKNLTESLGDSGTPRGGRKTIRFQRLFACKTVLTSHVKKGFVDQLLNEISIMKSLDHPFILQLFEVYHVKRSIWLVTELCTGGDLTSRKLNEPEAALVLGQILRALRYLHRHGICHRDIKLENILYENGGKEATIRLIDFGLSQAFDRAAEMKRRAVGTAYTMSPEIAS…
		8		1.94e-82	1	yes	3	yes	CAMPEP_0113538188	>Odontella_aurita_0113538188	MFASSHPQSEVKIIDFGLSKKYGPKDQYMSEGVGTIYTMAPQVLEGKYTSACDLWSIGVITYALLSSQVPFFSSKRRKLIEKIKKGKYDFRGRRWAMISQQAKEFVADLLQVDPDIRSTAEEARKSLWLNRSFAVTLHLSDDMKEDVRASISNFSNYSQLQKLALMVVAHKSSSEEIGFLRKAFQKYDTNTEGRIGRKEFWECLVDYGYSQEELDRMFEAVDIDSTGYIQYTEFLAATIEVHGAINEERLAEAFDRLDCDDSGYISMENLRSILGDEIPQSDIDRIIQEAAHVKKGGGGKDDGSKISYDEFLSLW
		9		4.48e-82	1	yes	4	yes	CAMPEP_0113544694	>Odontella_aurita_0113544694	RDDEFNESLHGHSRTQRQKLAWHRENVLVTDVYDVLEIVGQGSMGEVTIVQRKIDHRSISEAKLKDLAERSLREADGSAAAALEAVKNAPLTNLTKRKRRYACKTVNTIRMRDNEMIEFINEIDILRDLDHPNIVQLFEVYKVKRKMWIITELCSGGDLTSRMEGMTEADVVIILEQILRAISYMHKRNVCHRDIKLENIMYENPDVTSPIKLIDFGLSNKFTKGEKMLKACGTVYTAAPELLLGTGYTEQTDIWSIGIVAWVMLSQAYPFMKALEEMNDEAKKEQLANAQYTFGKEWEDRKISKYGREFVANCLKKHPGARWFASEALEYVEDQWIPHLESLAPSLLDVENSCVSNNNSDSLDGSGQGGMETESGGSCNGDSADKTPSPKLCNPLERS…
		10		4.48e-82	1	yes	3	yes	CAMPEP_0113573090	>Odontella_aurita_0113573090	NESLHGHSRTQRQKLAWHRENVLVTDVYDVLEIVGQGSMGEVTIVQRKIDHRSISEAKLKDLAERSLREADGSAAAALEAVKNAPLTNLTKRKRRYACKTVNTIRMRDNEMIEFINEIDILRDLDHPNIVQLFEVYKVKRKMWIITELCSGGDLTSRMEGMTEADVVIILEQILRAISYMHKRNVCHRDIKLENIMYENPDVTSPIKLIDFGLSNKFTKGEKMLKACGTVYTAAPELLLGTGYTEQTDIWSIGIVAWVMLSQAYPFMKALEEMNDEAKKEQLANAQYTFGKEWEDRKISKYGREFVANCLKKHPGARWFASEALEYVEDQWIPHLESLAPSLLDVENSCVSNNNSDSLDGSGQGGMETESGGSCNGDSADKTPSPKLCNPLERSVASTK…
		11		3.73e-77	1	yes	3	yes	CAMPEP_0113542438	>Odontella_aurita_0113542438	KSNVVHIEVPFGKPIEDLYNGVHDGPVLGSGISGLVRLITHKSTGVKYAVKCLDLGLVETEEGLQQLREEIYIMCQLDHPNIVRLEEVYESFSEIYLVQELCVGGELFDRLDEQPEYHYTEGECARLVKQMLCAVRYIHSKGIIHRDLKLENFLFSSTERGSELKMIDFGLSKHFKFGEVQHEAVGTPYTVAPEVIRGCYDERCDVWAIGVITFLLLSGDPPFGGCGGPEPLMTVRENILRGHFEYDPEDVWENVSPQAKEFITKLLVTDPNRRPTARETQRSLWLKEWANKDRKADDHVLNPNVVKALVNFKEYSDMRKLLCEVLSFTLLPDQITDLRQEFEKLDTDGSGEISLAGLKQVLISNAGTGSLGALTEEEVEDIFNAMRVRKTETRIHWHE…
		12		3.91e-77	1	yes	3	yes	CAMPEP_0113572552	>Odontella_aurita_0113572552	KSNVVHIEVPFGKPIEDLYNGVHDGPVLGSGISGLVRLITHKSTGVKYAVKCLDLGLVETEEGLQQLREEIYIMCQLDHPNIVRLEEVYESFSEIYLVQELCVGGELFDRLDEQPEYHYTEGECARLVKQMLCAVRYIHSKGIIHRDLKLENFLFSSTERGSELKMIDFGLSKHFKFGEVQHEAVGTPYTVAPEVIRGCYDERCDVWAIGVITFLLLSGDPPFGGCGGPEPLMTVRENILRGHFEYDPEDVWENVSPQAKEFITKLLVTDPNRRPTARETQRSLWLKEWANKDRKADDHVLNPNVVKALVNFKEYSDMRKLLCEVLSFTLLPDQITDLRQEFEKLDTDGSGEISLAGLKQVLISNAGTGSLGALTEEEVEDIFNAMRVRKTETRIHWHE…
		13		5.11e-76	1	yes	4	yes	CAMPEP_0113573670	>Odontella_aurita_0113573670	GGGKGGGAKPKPADGVAPPAKVDGEKFNQAYKLGKSLGEGAFSVVKEGTHKKAGSVFAIKVVTKSKLTEEDAVALKDEISILKELKHPNIIHLYEVYEEPQYYYLVTEIVRGGELFDRVVSKSYYNEKEARDVCKILLGALAYCHENSVAHRDLKPENLLLLSDRNDTDIKLADFGFAKKVSSDACLSTQCGTPGYVAPEILEGVKYGVKSDMWSIGVIVYILLGGYPPFIEENQRDLFRKIRKGQFEFHVEYWGQVSKGAKDLISALITVDPKKRLSAKEALQNSWITGSDASLEGKDLGKNLEAMKTFNAKRKFKAAVKGVVATQKIKSFGKVKKGQVARKLTDDEKADLKETFDMFDKDGGGTISLDELREVMKKMGQTLTERELLEVFNEVDADK…
		14		5.11e-76	1	yes	4	yes	CAMPEP_0113585366	>Odontella_aurita_0113585366	QNRSASAGGGGQANASAPQAGGGKGGGAKPKPADGVAPPAKVDGEKFNQAYKLGKSLGEGAFSVVKEGTHKKAGSVFAIKVVTKSKLTEEDAVALKDEISILKELKHPNIIHLYEVYEEPQYYYLVTEIVRGGELFDRVVSKSYYNEKEARDVCKILLGALAYCHENSVAHRDLKPENLLLLSDRNDTDIKLADFGFAKKVSSDACLSTQCGTPGYVAPEILEGVKYGVKSDMWSIGVIVYILLGGYPPFIEENQRDLFRKIRKGQFEFHVEYWGQVSKGAKDLISALITVDPKKRLSAKEALQNSWITGSDASLEGKDLGKNLEAMKTFNAKRKFKAAVKGVVATQKIKSFGKVKKGQVARKLTDDEKADLKETFDMFDKDGGGTISLDELREVMKKM…
		15		5.11e-76	1	yes	4	yes	CAMPEP_0113591456	>Odontella_aurita_0113591456	AKPKPADGVAPPAKVDGEKFNQAYKLGKSLGEGAFSVVKEGTHKKAGSVFAIKVVTKSKLTEEDAVALKDEISILKELKHPNIIHLYEVYEEPQYYYLVTEIVRGGELFDRVVSKSYYNEKEARDVCKILLGALAYCHENSVAHRDLKPENLLLLSDRNDTDIKLADFGFAKKVSSDACLSTQCGTPGYVAPEILEGVKYGVKSDMWSIGVIVYILLGGYPPFIEENQRDLFRKIRKGQFEFHVEYWGQVSKGAKDLISALITVDPKKRLSAKEALQNSWITGSDASLEGKDLGKNLEAMKTFNAKRKFKAAVKGVVATQKIKSFGKVKKGQVARKLTDDEKADLKETFDMFDKDGGGTISLDELREVMKKMGQTLTERELLEVFNEVDADKNGEIDFD…
		16		5.45e-76	1	yes	4	yes	CAMPEP_0113540382	>Odontella_aurita_0113540382	SAGGGGQANASAPQAGGGKGGGAKSKPADGVAPPAKVDGEKFNQAYKLGKSLGEGAFSVVKEGTHKKAGSVFAIKVVTKSKLTEEDAVALKDEISILKELKHPNIIHLYEVYEEPQYYYLVTEIVRGGELFDRVVSKSYYNEKEARDVCKILLGALAYCHENSVAHRDLKPENLLLLSDRNDTDIKLADFGFAKKVSSDACLSTQCGTPGYVAPEILEGVKYGVKSDMWSIGVIVYILLGGYPPFIEENQRDLFRKIRKGQFEFHVEYWGQVSKGAKDLISALITVDPKKRLSAKEALQNSWITGSDASLEGKDLGKNLEAMKTFNAKRKFKAAVKGVVATQKIKSFGKVKKGQVARKLTDDEKADLKETFDMFDKDGGGTISLDELREVMKKMGQTLT…
		17		5.45e-76	1	yes	4	yes	CAMPEP_0113571578	>Odontella_aurita_0113571578	SAPQAGGGKGGGAKSKPADGVAPPAKVDGEKFNQAYKLGKSLGEGAFSVVKEGTHKKAGSVFAIKVVTKSKLTEEDAVALKDEISILKELKHPNIIHLYEVYEEPQYYYLVTEIVRGGELFDRVVSKSYYNEKEARDVCKILLGALAYCHENSVAHRDLKPENLLLLSDRNDTDIKLADFGFAKKVSSDACLSTQCGTPGYVAPEILEGVKYGVKSDMWSIGVIVYILLGGYPPFIEENQRDLFRKIRKGQFEFHVEYWGQVSKGAKDLISALITVDPKKRLSAKEALQNSWITGSDASLEGKDLGKNLEAMKTFNAKRKFKAAVKGVVATQKIKSFGKVKKGQVARKLTDDEKADLKETFDMFDKDGGGTISLDELREVMKKMGQTLTERELLEVFNE…
		18		2.02e-72	1	yes	3	yes	CAMPEP_0113570380	>Odontella_aurita_0113570380	EEVYDGVHDGPVLGSGISGLVRLIAHKKTGVKYAVKCLDLGLVETEEGLQQLREEIYIMCQLDHPNIVRLEEVYESLSEIYLVQELCVGGELFDRLDEQPDYHYTEAQCARLVKQMLNSVRYIHSKGIIHRDLKLENFLFSSTEANSELKMIDFGLSKHFKFGEVQHEAVGTPYTVAPEVIRGCYDERCDVWAIGVITFLLLSGDPPFGGCGGPEPLMTVRENILRGQFEFEPEDVWENVSPQAIEFIKKLLVTDPNHRPTARETQRSSWLKEWANKSRNIEDNILNPNVVKALVNFKEYSDMRKLLCEVLSFTLLPDQIADLRREFEKLDTDGSGEISLSGLKQVLISNAGTGSLGALTEEEVEDIFNAMRVRKTETRIHWHEFIAAGLSQCKVDDRN…
		19		1.87e-71	1	yes	2	yes	CAMPEP_0113527406	>Odontella_aurita_0113527406	TNVNKRGNLPSEETKPPPPAMEASAVSLGPAKPEKSRPSRSNPVQVMITDALSDVRIKYHINPREIGHGHYGVVRKCMDRQTREWYAIKSIRKSKVGKLEVLKREIAILKEVHHPNIIRLTEVHEDVKYLHLVTELCTGGELFDRIIAKTQSEEGHFSERDAAHIIRCILDAIAYCHDVKQIVHRDLKPENFLFKTEAEDSDIKIIDFGLSRHDTQNFGVMKTKVGTPYYVAPEVLNREYTKSCDIWSIGVITYILLCGYPPFYGDSDNQIFDSVRTGRFDFPSPDWDSISDAAKDFICCLLRKDPSKRLTASQSLQHKWIKEQTEGHDPQRIKVQHSSAKSVTFQKFLGMQKLKKAALAHIATHLTQAEVGELGGLFRKVDAAGNGVITLQELDEALA…
		20		2.16e-71	1	yes	2	yes	CAMPEP_0113581068	>Odontella_aurita_0113581068	KRGNLPSEETKPPPPAMEASAVSLGPAKPEKSRPSRSNPXQVMITDALSDVRIKYHINPREIGHGHYGVVRKCMDRQTREWYAIKSIRKSKVGKLEVLKREIAILKEVHHPNIIRLTEVHEDVKYLHLVTELCTGGELFDRIIAKTQSEEGHFSERDAAHIIRCILDAIAYCHDVKQIVHRDLKPENFLFKTEAEDSDIKIIDFGLSRHDTQNFGVMKTKVGTPYYVAPEVLNREYTKSCDIWSIGVITYILLCGYPPFYGDSDNQIFDSVRTGRFDFPSPDWDSISDAAKDFICCLLRKDPSKRLTASQSLQHKWIKEQTEGHDPQRIKVQHSSAKSVTFQKFLGMQKLKKAALAHIATHLTQAEVGELGGLFRKVDAAGNGVITLQELDEALAHGGL…
		21		1.33e-58	1	yes	0	no	CAMPEP_0113555768		EQVYSGVRDGPVLGEGVCGIVRRITHRSTRESFALKRLDLSNVRTDDELRRLREEIFIMCQLDHPNIVRLEEVYENPNEIFLVGELLDGGELFDRLDEQPDYHYTEAECARLIMQMLCAVRYIHSKGIVHRDLKLENFLFASRRPDAPLKMIDFGLSKHFNIGDTQCEVVGTPYTVAPEVVRGRYDERCDVWGVGVLAFFLLSGDPPFGGCGGPEPLHEVRENILAGRYEFKPRDIWEEISDDAKDFIRTLLVTDPSRRPTGNQAQCLKWLVNWERGRMERGHSASKLNVVHAIKKSRSGDCLHSHLGNLGIINFGEEAHRDSARM
Extubocellulus spinifer	CCMP396	1	Transcriptome	3.13e-180	1	yes	4	yes	CAMPEP_0200505288	>Extubo_spinifer_0200505288	SMRQNMLRSRKDDVHKYYEVIANLGEGSLGAVSSARKKAVGGSAYKTEHGGVFGVFKATKKADRAPPPGRLDSKSEHARQYALKSIQVARVSEEFLDEMRNEIDILRTLDHPNIVKAYEVFETKRQIHIVMDLCSGNDLYARGPYSEKQAAAIVGKILSAIAYMHSNNIVHRDIKFENIMWESKKKDAEVKLIDFGLSKKYLPGSVMSEGVGTIYTMAPQVLQGVYTSQADLWSVGVIAYMLLSSTKPFYHRKRRYMIDRIMRCDYNFRGKHWEHISQPAKDFVAALLKLDPKERLTAQQALEHEWLNNTFALSDRRPDESLMTDVQGHITTYGDTGEFKKLALMVIAHKSSTDDIVKLRKAFDQFDSDNAGTIDLSEFRAELNKLGTYTDEEIEKIFC…
		2		1.41e-154	1	yes	4	yes	CAMPEP_0200484972	>Extubo_spinifer_0200484972	RNHNEMIFALKSIDLRVVNDAYLKELRNEIEVLKTLDHPNIVRAYETFQKKKNIYLIMENLTGGDLHQRHPYTEREAATIVGKILSAIVYMHKKRIIHRDIKYENVIFESSKPNAEPKLIDFGLSKAYLGPDFQMTERVGTVYTMAPEVLLGNYSFKADMWSLGVVTYMLLCGAKPFWGHKKKRIVEKIMHAHVKFKGPNWRFVSKEAKEFVLLLLQRDPEKRPTAEEAQAHAWLHNEYKLSNRRPKEEVMHRVNASLVAYADSGEFKKVALNVIAHKSTAEQIFQIRSAFDQYDSNNDGAISYKGFKAALSKFNYTEEELDRMFRSVDVNDDGCIFFTEFLAATLETMGRIEEHRLAEAFDRLDEDHTGYISRENLRHILGRKCTEEYLEKLMAEVDA…
		3		1.72e-133	1	yes	4	yes	CAMPEP_0200464048	>Extubo_spinifer_0200464048	DPFSIYEVTELLGVGSMGSVSKVRKRRKTIGGSARPHNRSSRFDTVVCDCNPVTGTCSSVPIVGGIFRACCGRRYRSTRNRNRGHDSMGLQSAGDSTRSEQTSASVSESIRTSSSRSANIFSAFSRRENLFLPSRGSTSTGFGGDASDRLSGSLHVRRGERYEITLALKSIHLSRVTDETFVNELKNEIDLLRSLDHPHIVRPIEVFEYRNQLYFTMEALAGGDLYVRDPYSEDEAAKHIYCIISAIAYMHSKKVVHRDLKYENCMFVNKSPNATVKLIDFGLSKRYGKDYLRDGVGTIYTMSPEVLRGSYTSKADCWSIGVLLYMLLSSQMPFYGKKRRHVVEKIMQNKYNYHGRRWKKVSPEARTLVDSLLQADPDKRLSADEALQHEWLALRTKKH…
		4		1.7e-126	1	yes	4	yes	CAMPEP_0200482694	>Extubo_spinifer_0200482694	SHKWLVLPTVGLRSQKKINTNGSRDDRVFALKEISKERVDDLFLQEVRNEVAILRTLDHPNIVRVYDIFETKRAFYLVMEYCKGKDLYARVPYTEAQVAKIMTKLLSAIVYCHQRKIVHRDLKMENVMFESKCPDAEIKLIDFGLSKMYLKPSKSLEMKDIVGTVYTMSPQVIKKKYTEKADVWACGCIAFILLSNKLPFGGKSRKEVSENIVKYQWNKDFEGPEWANVSSDAKKFVSSLLVYDEVDRKSAAQALHSSWLWKTFALESRRPEDEVMNDVTNALLHSANDGKFKRLAMQVVAYNSPTAEIQRLRSAFDAFDTNNAGTITYLEFQQALSQSNFSEKDMKTMFESIDVNSTGVINYTEFIAATLETRGLIEEERILAAFDKLDSDNSGYISK…
		5		3.36e-127	1	yes	4	yes	CAMPEP_0200470428	>Extubo_spinifer_0200470428	HTKYEDRNVFDYYDKVKVIGWGSTCTIYKVRKKKVRKKKKKKKHESSTTTCATTYGAEKPETKSHKWLVLPTVGLRSQKKINTNGSRDDRVFALKEISKERVDDLFLQEVRNEVAILRTLDHPNIVRVYDIFETKRAFYLVMEYCKGKDLYARVPYTEAQVAKIMTKLLSAIVYCHQRKIVHRDLKMENVMFESKCPDAEIKLIDFGLSKMYLKPSKSLEMKDIVGTVYTMSPQVIKKKYTEKADVWACGCIAFILLSNKLPFGGKSRKEVSENIVKYQWNKDFEGPEWANVSSDAKKFVSSLLVYDEVDRKSAAQALHSSWLWKTFALESRRPEDEVMNDVTNALLHSANDGKFKKLAMQVVAYNSPTAEIQRLRSAFDAFDTNNAGTITYLEFQQAL…
		6		2.09e-118	1	yes	4	yes	CAMPEP_0200480930	>Extubo_spinifer_0200480930	DPSIYYETVKVLGFGSMGSVTKVKKRSNAVGGSSRRDFVWSTHGVEGVCFSLPIIGTILRRCTGKDLGHKVKRNLFEESSPSSAMGASSRRIPSPQSSTNSRKMLRSPSSMISYAHKDIYYALKTIHIDRVTDPTFVQELLNEIDILKTLDHPNIVRPIETFNYRKNTSIVMELCEGGDLYTRDPYTEDAALRIVTSVLSAIEYMHSKGVIHRDLKYENIMFSDKSPTSEVKVIDFGLSKKYLPTDRLHDGVGTFYSMAPEVIRGDYDSKADLWSIAVIAFMLLSSQMPFYGKDQNVVIKKILSGKYRMLGRSWQKVSEEGKDFVRSLLIRDPNDRPSAGKALRHNWIGQVFSNASTHSSDQELEEMENAMASIETFADYSKLKKLALMVIAHKSTSQE…
		7		2.54e-111	1	yes	2	yes	CAMPEP_0200431030	>Extubo_spinifer_0200431030	RDPLRYYTVLQLLGDGSMGSVSKVRKRTFGGSARQSFVHDERKARRRGCFPCFLFCFPGQSDSSSGSGSGSGSKNSFLSVDKSNAPSTGTNPTESFYDDDDNDDDEEEGNNGTNHSNKQSTNTFSDRARQRREQYKRKASSMISFGTEVSVDFALKRIVLDQCRNPAFQRELMHEVAVLRSLDHPNIVRAIETYDHRNQLFLVLELCSGGDLYHRDPYQERRAASITYSLLDAIAYLHSKGITHRDLKYENIMFASPTSSTVKIIDFGLSKKYGKMGDDSLMNETVGTVYTMAPEVLRGEYDEKCDCWSIGVLAFMLVSSSVPFYGNTRSDVVDKICKGTWDFKGREWKDKSPAAKDFIRSMLVQNASQRPSATQAMEHVWFKGTHSDHDDHDDEPISP…
		8		9.91e-98	1	yes	4	yes	CAMPEP_0200495626	>Extubo_spinifer_0200495626	ENCMFVNKSPNATVKLIDFGLSKRYGKDYLRDGVGTIYTMSPEVLRGSYTSKADCWSIGVLLYMLLSSQMPFYGKKRRHVVEKIMQNKYNYHGRRWKKVSPEARTLVDSLLQADPDKRLSADEALQHEWLALRTKKHEDASEVEVMDNVQATIQNFADYSKLKKLALMVIAHRSTSDEIGFLRRAFEKYDRERTGIVTLQEFKSCLADYGYSDIDLEKMFMGCDIDGTGQIRYTEFLAATIEAHGAIHEEKIAEAFDRLDADDSGFISTKNLREILGKDFPLQDIDFIVDEADITGDGRISYEEFLCLFDKQEEERRVEALRLV
		9		1.38e-86	1	yes	4	yes	CAMPEP_0200431260	>Extubo_spinifer_0200431260	LATWHREGVEVTDVYEIEGVLGSGLMGEVYKVRRRKEARGMHNSKTRAAVAAEKAASASAVGDSTGTQKNGVLKSPPRSKKSSRMRVKAVSKRVVGKKKKEEKDPVAVAAAAADAPEPKEPPSPGSIPKPKSILRAPSRGTPRANSGDISDDDASVGSVSSVASESSLTASQRIRRKKQGKRTIRFAREYACKTVSTARVKSGQLEELLNEIYIMRTLDHPYIVRLYEVYQVKRKIWLVTELCSGGDLTSRKIEEPRVTVVLEQILRAVAYMHRRGILHRDLKLENIMFENGNKDARIRLIDFGLSKTFDRAVQGRKAIGTAYTLSPEVARDEDAEYTDRTEVWSIGVIAWILLAGDFPFLKEEKDLSDKNKLNKLLNAQYSFGITWRGRGITEQGKEF…
		10		1.95e-82	1	yes	4	yes	CAMPEP_0200437626	>Extubo_spinifer_0200437626	VANSAHGAPTTRERLTWWREGMQVTEVYEIMEIVGQGSMGEVAVCRKKLDSSEKVDARTENLVALSEREDDETIKIAAEISATLNAEFHSKPKPHKRRRYACKTLNTMWMKNSDIMEYLNEVNILRDLDHPNIIQLFEVFSVKRKIWLIMELCTGGDLTARSSDMTEADVVIILEQILLAIKYMHKRNVCHRDIKLENILFADDTPSAPIKLIDFGLSNKFTKGQKMLQACGTVYTAAPEMLSGEGCTEQTDVWSIGVIAFIQLSGEYPFLRGSHDMEDEGKKEKLANAQYRFGPEWNERNISTAARDFVAQCFQKCPVDRWSAAEALDFVQHMWIPHLESLEQWDEEPEPVKAPPAKEVKFDETPTKIPPSPKSKRETLTRSVGSKRSVRRIDSTIIE…
		11		1.77e-77	1	yes	2	yes	CAMPEP_0200473178	>Extubo_spinifer_0200473178	LAQLRNEISILCQVDHPNIVRLDEVYESESEIYLVQELCLGGELFDRLDEQSDYHYTENQCARLVKQMLSSLVYLHSKAIIHRDLKLENFLFSSRKPGSELKLIDFGLSKHIQCGEEQHESVGTPYTVAPEVISGSYDERSDLWAIGVITYLLLSGETPFGGCDGENLMEVRENILQGSFAFEPEDTWEGVSELAKDFIRRLLVVDYRQRPSAKDIIRHEWIERVNAYDISDSMHGSGLNPNVVRALVSFKEYSDMRKLLLEILSFTLLPDQIIELREDFEKLDANGDGEVSLEEFKGMLLENAEAGCLGALTNEEVEQIFDAMRVRKTETTIRWHEFIAAGLSQCKIDERNLRLAFNRLDIERKGYITFENIMDLVCSNGDRDELHEIWX
		12		2.95e-76	1	yes	2	yes	CAMPEP_0200442068	>Extubo_spinifer_0200442068	SSFKYTKNVCALSWWEPIRLLEEGSISDIHLVKRRDRFVSVRYKDKRDVMDLAKKRHDGKSEERDDENEDADVFVLKSIMKDHIGDDSVLEEMRSEIQTMSKLDHPNICRLIEAYERRRHIYLVMEFCSGGNLAGRVPMPERNAAVVSRKIMSAVSYMHGLGVAHRDIKLENIMLDAKGEIKLIDFGLATAYLSDDYKNMTDRVGTLYSIAPQVLSGSYDERCDLWSVGVVTYLLLSGKQPFWGPNKSIPWHKRRKVMMDLIKKCQYAPMNKGPWQEVSEPAKDFVRSLLQLNPDNRPTPEEALDSKWIKSMGGGEGGQGGWNDCQILGADATQDEQLALLTNLRVKIWRLLSKKLTEDEIQDLRAFLEVHDEDGGGLISVGELRNVLEEVSEASEDLT…
		13		7.39e-76	1	yes	3	yes	CAMPEP_0200447702	>Extubo_spinifer_0200447702	GEGNLTNNVVHIEVPFGKPIEEVYDGVHDGPVLGSGISGLVRLITHKATKVKYAVKCLDLGLVETEEGLQQLREEIYIMCQLDHPNIVRLEEVYESHSEIYLVQELCLGGELFDRLDEQPDYHYTEAQCARLVKQMLCSVRYIHSKGIIHRDLKLENFLFSNTSADSELKMIDFGLSKHFKFGEVQHEAVGTPYTVAPEVIRGCYDERCDVWAIGVITFLLLSGDPPFGGCGGPEPLMQVRENILRGSYEFEPEDIWENVSEEAQNFIKALLVTDPNRRPTAREVQRSTWLRKWASRDRQHEDPKLNPNVIKSLVNFKEYSDMRKLLCEVLSFTLLPDQIADLRREFEKMDTDGSGEISLAGLKHVLMENAGAGSLGSLTEEEVEDIFNAMRVRKTETR…
		14		9.96e-76	1	yes	3	yes	CAMPEP_0200484118	>Extubo_spinifer_0200484118	RKGEGNLTNNVVHIEVPFGKPIEEVYDGVHDGPVLGSGISGLVRLITHKATKVKYAVKCLDLGLVETEEGLQQLREEIYIMCQLDHPNIVRLEEVYESHSEIYLVQELCLGGELFDRLDEQPDYHYTEAQCARLVKQMLCSVRYIHSKGIIHRDLKLENFLFSNTSADSELKMIDFGLSKHFKFGEVQHEAVGTPYTVAPEVIRGCYDERCDVWAIGVITFLLLSGDPPFGGCGGPEPLMQVRENILRGSYEFEPEDIWENVSEEAQNFIKALLVTDPNRRPTAREVQRSTWLRKWASRDRQHEDPKLNPNVIKSLVNFKEYSDMRKLLCEVLSFTLLPDQIADLRREFEKMDTDGSGEISLAGLKHVLMENAGAGSLGSLTEEEVEDIFNAMRVRKTE…
		15		1.03e-73	1	yes	3	yes	CAMPEP_0200496492	>Extubo_spinifer_0200496492	IIGTFDKSEHMVLVPMEIGEPIESVYDGVHDGPELGTGITGIVRKVTHKKTGHEYAVKKLDLGKIETEEDLQQLRQEIAIMCQLDHPNVVRLEEVYESPTAIYLVQELCLGGDLFDRLDAQDDVHYTEAGCARLMKQIVDAIRYIHDKGIIHRDLKLENFMFSSQEEDSRLRMIDFGLSKHFQYGDILNEAVGSAYTVAPEVILGEYNEKADLWSVGVITYLLLSGETPFGGAGEEDISPMQTRQNILAANYEFLPEYIWENVSPQAVDFIKSLLVTDPTQRPTAEEIQKSEWLTTWADAEGSAEDRELNPDIVQALVSFKEKDDMLKLLSEVLSFTLLPDQLEGLRKQFEIMDSEGRGEISLGDLKNALVMNAEAGSLGSLSEEEIEDIFQAMRVRKT…
		16		3.91e-73	1	yes	2	yes	CAMPEP_0200437160	>Extubo_spinifer_0200437160	EEVYDGVHDGPVLGSGISGLVRLITHKATKVKYAVKCLDLGLVETEEGLQQLREEIYIMCQLDHPNIVRLEEVYESHSEIYLVQELCLGGELFDRLDEQPDYHYTEAQCARLVKQMLCSVRYIHSKGIIHRDLKLENFLFSNTSADSELKMIDFGLSKHFKFGEVQHEAVGTPYTVAPEVIRGCYDERCDVWAIGVITFLLLSGDPPFGGCGGPEPLMQVRENILRGSYEFEPEDIWENVSEEAQNFIKALLVTDPNRRPTAREVQRSTWLRKWASRDRQHEDPKLNPNVIKSLVNFKEYSDMRKLLCEVLSFTLLPDQIADLRREFEKMDTDGSGEISLAGLKHVLMENAGAGSLGSLTEEEVEDIFNAMRVRKTETRIHWHEFIAAGLSHCQVDERN…
		17		5.09e-73	1	yes	2	yes	CAMPEP_0200505034	>Extubo_spinifer_0200505034	EEVYDGVHDGPVLGSGISGLVRLITHKATKVKYAVKCLDLGLVETEEGLQQLREEIYIMCQLDHPNIVRLEEVYESHSEIYLVQELCLGGELFDRLDEQPDYHYTEAQCARLVKQMLCSVRYIHSKGIIHRDLKLENFLFSNTSADSELKMIDFGLSKHFKFGEVQHEAVGTPYTVAPEVIRGCYDERCDVWAIGVITFLLLSGDPPFGGCGGPEPLMQVRENILRGSYEFEPEDIWENVSEEAQNFIKALLVTDPNRRPTAREVQRSTWLRKWASRDRQHEDPKLNPNVIKSLVNFKEYSDMRKLLCEVLSFTLLPDQIADLRREFEKMDTDGSGEISLAGLKHVLMENAGAGSLGSLTEEEVEDIFNAMRVRKTETRIHWHEFIAAGLSHCQVDERN…
		18		1.23e-71	1	yes	2	yes	CAMPEP_0200430494	>Extubo_spinifer_0200430494	AMEASANTFGAAHKPDKKTAARAAAANTTSNPTTSGDQVMITDALSDVRLQYHINPKEIGHGHYGVVRKCMHRQTKEWYAIKSIRKSKVGKIGVLKREIAILKEVRHPNIIRLIEVHEDQKYLHLITELCTGGELFDRIIAKTQSSEGHFSENDAAGIIRCILDAIAYCHNVNVVHRDLKPENFLFKTEAEDADIKIIDFGLSRHDDQNFGVMKTKVGTPYYVAPEVLNRQYTKSCDIWSIGVITYILLCGYPPFYGDNDNQIFDSVRAGRFDFPSPDWDTISSAAKDFICSLLRKEPSKRLSASEALRHKWILEQTQHSSKWRSSSVQYKSGRSVTFKNFVSMQKLKKAALGYIANNLSKAEVENLEGIFRKIDRSGNGIVTLKEVDDALENCNFPSD…
		19		4.31e-71	1	yes	2	yes	CAMPEP_0200506138	>Extubo_spinifer_0200506138	QKIVRMETQNGTPIDEVYAGVHDGKVLGEGAGGVVRKVTHRATQIPFAVKCLNKDKANTEKGLKQLRDEITLMCEISHPNVVRIEEVYESPTEIFIVQELLSGGDLFDRLEEKTDCRYTESHCAKLVSQMLSAVCYLHKTGIAHLDLKLENFLFTSADPNSELRLIDFGLSKHFQMGEHHCDMVGTPYTVAPEVINGDYTEKADIWSLGVITFLLLCGESPFGGDCKGDDLKGVAKRILTSDYGFEGWDNVSDSAKGFVKRLLNPDPHLRPTAKEAQNDPWLLNMADESTHDGSHLLNPETVTALLAYRESSELQKLLSAVLSFTLLPEQISALRHEFELVDIQGDGEISLDALKAVLAERLDARTLEDIFDCVKIRKSSSTLRYHEFLAAVLSRIQLD…
		20		9.83e-69	1	yes	2	yes	CAMPEP_0200430738	>Extubo_spinifer_0200430738	PNIVRLDEVYESESEIYLVQELCLGGELFDRLDEQSDYHYTENQCARLVKQMLSSLVYLHSKAIIHRDLKLENFLFSSRKPGSELKLIDFGLSKHIQCGEEQHESVGTPYTVAPEVISGSYDERSDLWAIGVITYLLLSGETPFGGCDGENLMEVRENILQGSFAFEPEDAWEDVSELAKDFIRRLLVVDYRQRPSAKDIIRHEWIERVNAYDISDSMHGSGLNPNVVRALVSFKEYSDMRKLLLEILSFTLLPDQIIELREDFEKLDANGDGEVSLEEFKGMLLENAEAGCLGALTNEEVEQIFDAMRVRKTETTIRWHEFIAAGLSQCKIDERNLRLAFNRLDIERKGYITFENIMDLVCSNGDRDELHEIWLSSIQNESLIYDTERIYYDDFVLLM…
		21		2.71e-67	1	yes	3	yes	CAMPEP_0200499176	>Extubo_spinifer_0200499176	PMEIGEPIESVYDGVHDGPELGTGITGIVRKVTHKKTGHEYAVKKLDLGKIETEEDLQQLRQEIAIMCQLDHPNVVRLEEVYESPTAIYLVQELCLGGDLFDRLDAQDDVHYTEAGCARLMKQIVDAIRYIHDKGDNSSRLETGLDAQDDVHYTEAGCARLMKQIVDAIRYIHDKGIIHRDLKLENFMFSSQEEDSRLRMIDFGLSKHFQYGDILNEAVGSAYTVAPEVILGEYNEKADLWSVGVITYLLLSGETPFGGAGEEDISPMQTRQNILAANYEFLPEYIWENVSPQAVDFIKSLLVTDPTQRPTAEEIQKSEWLTTWADAEGSAEDRELNPDIVQALVSFKEKDDMLKLLSEVLSFTLLPDQLEGLRKQFEIMDSEGRGEISLGDLKNALVM…
		22		3.13e-65	1	yes	4	yes	CAMPEP_0200496926	>Extubo_spinifer_0200496926	SSKNFADVYKTGKTLGEGAFAVVKEGQKKGTRETYAIKIVTKAKLTEEDDLALQDEIQILSALRHPHIIRLYETFEDPKFYYLVTEEMHGGELFDRVVAKSYYNEKEARDVTKILLSAVGYCHSRDVAHRDLKPENLLLQSPDDDANLKIADFGFAKLCKGGQDCLTTQCGTPGYVAPEILEGDPYGVKADMWSIGVITYILLGGYPPFIEQDQKKLFRKIRKGEYEFHEEYWGTVSKEAKDLIVSMLTVNPHKRVSATQALENPWITGSDAALAKKDLGKNLEEFKKFNAKRKFKAAVKGVVATNMMKSFVGGKKGTSLERKLTEEDVADLRETFSMFDKDGGGTISLQELQGVMKKLGSSVTQKELKEMISSVDENNDGEIDFDEFLNMMRKMPDSE…
		23		4.6e-65	1	yes	4	yes	CAMPEP_0200450686	>Extubo_spinifer_0200450686	GGGDSTEPAASAGGGKSGTRQAPQASGGSSKNFADVYKTGKTLGEGAFAVVKEGQKKGTRETYAIKIVTKAKLTEEDDLALQDEIQILSALRHPHIIRLYETFEDPKFYYLVTEEMHGGELFDRVVAKSYYNEKEARDVTKILLSAVGYCHSRDVAHRDLKPENLLLQSPDDDANLKIADFGFAKLCKGGQDCLTTQCGTPGYVAPEILEGDPYGVKADMWSIGVITYILLGGYPPFIEQDQKKLFRKIRKGEYEFHEEYWGTVSKEAKDLIVSMLTVNPHKRVSATQALENPWITGSDAALAKKDLGKNLEEFKKFNAKRKFKAAVKGVVATNMMKSFVGGKKGTSLERKLTEEDVADLRETFSMFDKDGGGTISLQELQGVMKKLGSSVTQKELKEM…
		24		1.59e-60	1	yes	2	yes	CAMPEP_0200428094	>Extubo_spinifer_0200428094	DGKEGAASSDQQQDHHHQPARPPPQVGPSLVNFEHTSTSQRGATSPRGMKNGVMITDALEDVRVKYHINPKEIGHGHYGIVRKCMNRETREWYAIKSIRKSKVGKIEVLKREVEILREVRHPHIVMLVDIYEDTKYLHLITELCTGGELFDRIIAKTQSDEGHFSEHDAAVLVRSILDAIAYCHDEKQIVHRDLKPENFLFKTEAEDAPIKIIDFGLSRHDTANRGVMKTKVGTPYYVAPEVLNREYTKSCDMWSIGVITYILLCGYPPFYGDSDNQIFEHVRTGRFDFPSPDWDGISAAAKNFICSLLRKDPNARLSAAAALSHPWILEQVGPSVDGQRMRRSSVKISHDATRSVTFRKFVGMQKLKKAALGYIATHLNPSEVGELETIFQKIDADHD…
		25		1.49e-58	1	yes	4	yes	CAMPEP_0200450186	>Extubo_spinifer_0200450186	SVNNNQVQRSAPQAGVSKGPMMKKRAAGSWDGKNFNEVYAIGRQLGEGAFSKVKEGTHRQTSRTFAIKVITKAKLTREDEVALRDEINVLKLLKHPHIIRLYDVFDEPQYYYLVTEQMRGGELFDRIVAKQYYNEKEARDVCKILFEALAYCHDRQVAHRDLKPENLLLMGLDNDSEIKIADFGFAKKCPELYCLRTQCGTPGYVAPEILEGVRYGIKADMWSIGVIVYVLLGGYPPFLEQNQNELFRKIRNGEYEFHVEYWDNVSNEAKGLINSLLTVDPRKRISARQALANPWVMGSGASLAKKDLGKNLEEFKKFNARRKFKAAVKGVVASNMMKSFVGGRKGTSLERKLTEEDVADLRETFEMFDRDSSGTISLQELQGVTEKLGLSVSLEELTG…
		26		3.68e-56	1	yes	4	yes	CAMPEP_0200440830	>Extubo_spinifer_0200440830	LTWWREGMQVTEVYEIMEIVGQGSMGEVAVCRKKLDSSEKVDARTENLVALSEREDDETIKIAAEISATLNAEFHSKPKPHKRRRYACKTLNTMWMKNSDIMEYLNEVNILRDLDHPNIIQLFEVFSVKRKIWLIMELCTGGDLTARSSDMTEADVVIILEQILLAIKYMHKRNVCHRDIKLENILFADDTPSAPIKLIDFGLSNKFTKGQKMLQACGTVYTAAPEMLSGEGCTEQTDVWSIGVIAFIQLSGEYPFLRGSHDMEDEGKKEKLANAQYRFGPEWNERNISTAARDFVAQCFQKCPVDRWSAAEALDFVQHMWIPHLESLEQWDEEPEPVKAPPAKEVKFDETPTKIPPSPKSKRETLTRSVGSKRSVRRIDSTIIEGMQRYAEYSELKKT…
		27		1.36e-55	1	yes	4	yes	CAMPEP_0200507364	>Extubo_spinifer_0200507364	RSLRIAHPLDDTDTNTHQLGEGAFSKVKEGTHRQTSRTFAIKVITKAKLTREDEVALRDEINVLKLLKHPHIIRLYDVFDEPQYYYLVTEQMRGGELFDRIVAKQYYNEKEARDVCKILFEALAYCHDRQVAHRDLKPENLLLMSLDNDSEIKIADFGFAKKCPELYCLRTQCGTPGYVAPEILEGVRYGIKADMWSIGVIVYVLLGGYPPFLEQNQNELFRKIRNGEYEFHVEYWDNVSNEAKGLINSLLTVDPRKRISARQALANPWVMGSGASLAKKDLGKNLEEFKKFNARRKFKAAVKGVVASNMMKSFVGGRKGTSLERKLTEEDVADLRETFEMFDRDSSGTISLQELQGVTEKLGLSVSLEELTGVIYSVDENNDGEIDFDEFLIMMKKIP…
		28		1.21e-54	1	yes	0	no	CAMPEP_0200428110		SSRDDNSGVIMITGSSFSDVNKKYCIEPDDIGCGNYGIIRRCSHRLTGDTYAIKSIPKSKEECRARRVKNVSTIESIKREAAILKQVHHPGIVRLVETYEDAKYLHLVTEMCSGGMLFDRIIAKDKKPFTEREAATMVKSILEAVAYLHDELNVVHRDIKCENFLFKRSPDDCLSMKLIDFGMSRECHENVMKTSIGTVYYIAPEVLSRSYGKKCDLWSVGVVAYMIICGYYPFYGDSTAKIIRHVKSGNFDFPAKEWGKVSSSAKDFISSLLTVDPNVRPAAVAAMEHPWIVKQTAEKKSLSRRVSRGLKLSMSSRLGSRSKTV
Minutocellus polymorphus	NH13	1	Transcriptome	1.19e-178	1	yes	4	yes	CAMPEP_0181031948	>Minuto_polymorphus_0181031948	GNCFAAEESVVSEEEKNNSLRRNMMRSRDDDVYKYYEVIKNLGEGSLGAVSSARKKAVGGSAYTETKQKFGIFTVKKKKDSPNMSTSSEHQREYALKSIQLGRVSTEFLDEMRNEIDILRTLDHPNIVKAYEVFETKRQIHIVMDLCAGGDLYTRGPYSEKQSAAIVGKILSGVAYMHQKNICHRDLKFENIMWESTHKDAEIKLIDFGLSTKYLPGRYMSEGVGTIYTMAPQVLKGVYTEQADLWSIGVMTYMLLSSTKPFYHRKRRYMIDRILRCDYNFDGKQWLHVSQPAKNFVAALLKLNPGERLTAQQALDHEWLKNSFALSDRRPDEADMENIAGHITNYGKAGEMKKLALMVIAHKSSTDDIMKLRKVFDQYDASNDGEITLSEFKAELGKQ…
		2		3.69e-155	1	yes	4	yes	CAMPEP_0181075126	>Minuto_polymorphus_0181075126	XSTEFLDEMRNEIDILRTLDHPNIVKAYEVFETKRQIHIVMDLCAGGDLYTRGPYSEKQSAAIVGKILSGVAYMHQKNICHRDLKFENIMWESTHKDAEIKLIDFGLSTKYLPGRYMSEGVGTIYXKLIFGALXVMTYMLLSSTKPFYHRKRRYMIDRILRCDYNFDGKQWLHVSQPAKNFVAALLKLNPGERLTAQQALDHEWLKNSFALSDRRPDEADMENIAGHITNYGKAGEMKKLALMVIAHKSSTDDIMKLRKVFDQYDASNDGEITLSEFKAELGKQGAYSDEEIEKIFASVDVNKEGTVSYVEFLAATLEAHGHIEEDRLAEAFDRIDSDDTGYISRKNLKAMLGKEFTEEKVDKLLSECDLDGDQKISFDEFQQAFRRSNEGLVDEIGHL…
		3		1.48e-152	1	yes	4	yes	CAMPEP_0181034670	>Minuto_polymorphus_0181034670	SRAGASAVVAANGGGGGGEARTGGETTPSPKGNAGGGGDEEEEEELDSRASETSSSAPDVDCVRVRDRRDLAFALKAIDLRVVNDDYLRELRNEIEVLKTLDHPNIVRAYESFQKKKNIYLVMEYLTGGDLHARHPYTEREAATIVGKVLSAVSYLHKQNTIHRDIKYENIIFESSRPDAEVKLIDFGLAKEYLDPKLVITERVGTVYTMAPEVLLGAYSFPADLWSLGVVTYMLLSGTKPFWSHKKRRIVEKILRSRVKFDGPEWRFISKEAKEFVSLLLQKDPSKRPDAEEAQTHAWLRNEYELSRRRPDEEVMNKVGEALVNYVDSGEFKKVALNVIAHKSTAEQIFQIRAAFDQFDSDNDGRISINGFKAALAKFNYSEEELDRMFASVDVNRDG…
		4		1.6e-152	1	yes	4	yes	CAMPEP_0181072858	>Minuto_polymorphus_0181072858	NRTSRAGASAVVAANGGGGGEARTGGETTPSPKGNAGGGGDEEEEEELDSRASETSSSAPDVDCVRVRDRRDLAFALKAIDLRVVNDDYLRELRNEIEVLKTLDHPNIVRAYESFQKKKNIYLVMEYLTGGDLHARHPYTEREAATIVGKVLSAVSYLHKQNTIHRDIKYENIIFESSRPDAEVKLIDFGLAKEYLDPKLVITERVGTVYTMAPEVLLGAYSFPADLWSLGVVTYMLLSGTKPFWSHKKRRIVEKILRSRVKFDGPEWRFISKEAKEFVSLLLQKDPSKRPDAEEAQTHAWLRNEYELSRRRPDEEVMNKVGEALVNYVDSGEFKKVALNVIAHKSTAEQIFQIRAAFDQFDSDNDGRISINGFKAALAKFNYSEEELDRMFASVDVNR…
		5		5.65e-137	1	yes	4	yes	CAMPEP_0181040058	>Minuto_polymorphus_0181040058	XGKRGKRRRGGGSDGMGSLRSMEHAEDQSASTFSSNHTSSERSAIFSSLRRKENLLTPSRHASEQLSGSLHVKRDEKYDIILALKSIHLSRVSDPTFVNELKNEIELLRTLDHPHIVRPIEVYSYRNQIYFTMEALSGGDLYSRDPYTEDDAARIITAILSAISYLHSTKIIHRDLKYENVMFVNMNPRATIKLIDFGLSKRYGKDHLRDGVGTIYTMSPEVVRGSYNSKADCWSIGVLLYMLLSSQMPFYGKKRRQVVEKITLGKYDYHGRRWKKISPKARELVDALLQVDPHKRPTAEEALRCDWLTQRSEKKEEVLDVDMMDNIQGTIQNFCDYSQLKKLALMIIAHRSTSEEIGFLRHAFEKYDVQKTGVVTLQEFKGCLEPYGYNDDELERMFL…
		6		4.68e-82	1	yes	4	yes	CAMPEP_0181052486	>Minuto_polymorphus_0181052486	APTTRQRMTWWRDNMPVTDVYEIMELIGQGSMGEVAICRKKLDSSEKVDKRTEDLAAMSERDDDETTKIAAEISKTMNEQYHAAKRKFDGGGDGSGAGGPKHRRRYACKTLNTPWMKQSDIMEYLNEIDILRDLDHPNIIQLYEVFTLKRKIWLVMELCSGGDLTARADTMNEADVVIVLEQILMAIKYMHKRNVMHRDLKLENIMFANESLSAPIKLIDFGLSNKFTKGQKMLRACGTLYTAAPEMLNGDGSTEQTDIWSIGVIAFVLLSGTYPFLRGSHDLENEERRALLKDARFRFGPKWEERQICTAAKDFVTQCFQKDPVDRWSAADALEFIQGVWIPHLESLEKWNEQGQLWKTKSLSKEVSFVEQALETATKGPASPHTKRETLTRSVGSKR…
		7		3.71e-79	1	yes	4	yes	CAMPEP_0181026944	>Minuto_polymorphus_0181026944	ATWHREGVEVTDVYEIEGVLGSGLMGEVYKVKRRQEARGTHNSKTRAAAAATAAEEANGGKKAKDKNSSKDKLTMRHMSKAVSKKIGGGKKEKKDPIAEAAAVADDPEPKLPPSPHLPKPKGILKAPSRGAPTLKGGAESDDDDVSVSSAATDVSLTSSQRNRRKQQGTRTIRFAREYACKTVSTARVKAGQLAELLNEIYVMRTLDHPYILRLYEVYQVKRKIWLITEYCSGGDLTSRKMEEPRVAVVLEQILRSVTYMHRRGILHRDLKLENIMFESGAKDARIRLIDFGLSKTFDRAVEGRKAIGTAYTLSPEIAKNENAEYTEKTEMWSIGVIAWILLAGDFPFLKEEKDLSDKDKLDKLLKANYSFGITWRGRGITDSGKEFVRRCLKRKPEDR…
		8		1e-75	1	yes	3	yes	CAMPEP_0181035088	>Minuto_polymorphus_0181035088	DRKAEGNLTNNVVHMEVPFGKPIEEVYDGVHDGPVLGSGISGLVRLITHKSTGVKYAVKCLDLGLVETEEGLQQLREEIYIMCQLDHPNIVRLEEVYESHSEIYLVQELCIGGELFDRLDEQPDYHYTEAQCARLVKQMLCSVRYIHSKGIIHRDLKLENFLFSNTLADSELKMIDFGLSKHFKFGEVQHEAVGTPYTVAPEVIRGCYDERCDVWAIGVITFLLLSGDPPFGGCGGPESLMQVRENILRGKFEFDPEDIWENVSQEAQNFISTLLVTDPNRRPTAREVQKSTWLRKWASRDRKGEDPKLNPNVVKSLVNFKEYSDMRKLLCEVLSFTLLPDQIQDLRREFEKMDTDGSGEISLFGLKHVLMENAGAGSLGALTEEEVEDIFNAMRVRKT…
		9		1.09e-75	1	yes	3	yes	CAMPEP_0181052470	>Minuto_polymorphus_0181052470	GLDKMIEDRKAEGNLTNNVVHMEVPFGKPIEEVYDGVHDGPVLGSGISGLVRLITHKSTGVKYAVKCLDLGLVETEEGLQQLREEIYIMCQLDHPNIVRLEEVYESHSEIYLVQELCIGGELFDRLDEQPDYHYTEAQCARLVKQMLCSVRYIHSKGIIHRDLKLENFLFSNTLADSELKMIDFGLSKHFKFGEVQHEAVGTPYTVAPEVIRGCYDERCDVWAIGVITFLLLSGDPPFGGCGGPESLMQVRENILRGKFEFDPEDIWENVSQEAQNFISTLLVTDPNRRPTAREVQKSTWLRKWASRDRKGEDPKLNPNVVKSLVNFKEYSDMRKLLCEVLSFTLLPDQIQDLRREFEKMDTDGSGEISLFGLKHVLMENAGAGSLGALTEEEVEDIFN…
		10		3.61e-75	1	yes	2	yes	CAMPEP_0181045594	>Minuto_polymorphus_0181045594	TGKSANKAARAAATPSQPKDAVDQVMITAALTDVRKKFHINPKEIGHGHYGVVRKCMHRQTKEWYAIKSIRKSKVGKIDVLKREIAILQEVQHPNIIRLIEVHEDTKYLHLITELCTGGELFDRIIAKTQSEEGHFSESDAAGIIRCILDAIAYCHDIKQIVHRDLKPENFLFKTEAEDAEIKIIDFGLSRHDTTNFGVMKTKVGTPYYVAPEVLNRQYTKSCDIWSIGVITYILLCGYPPFYGDNDNQIFDSVRRGGFDFPSPDWDTISSPAKDFICSLLGKDPSKRLSASQALGHKWIVEQTQNSKRWKPSTNVQYKSGRSVSFKNFISMQKLKKATLAYIANNLSKAEVEDLEDIFRKIDGSGKGVVTLKEVDDALDTCNFPSDLQAELRRLREDL…
		11		2.96e-73	1	yes	4	yes	CAMPEP_0181040596	>Minuto_polymorphus_0181040596	LASSIHGGAPTTRQRMTWWRDNMPVTDVYEIMELIGQGSMGEVAICRKKLDSSEKVDKRTEDLAAMSERDDDETTKIAAEISKTMNEQYHAAKRKFDGGGDGSGAGGPKHRRRYACKTLNTPWMKQSDIMEYLNEIDILRDLDHPNIIQLYEVFTLKRKIWLVMELCSGGDLTARADTMNEADVVIVLEQILMAIKYMHKRNVMHRDLKLENIMFANESLSAPIKLIDFGLSNKFTKGQKMLRACGTLYTAAPEMLNGDGSTEQTDIWSIGVIAFVLLSGTYPFLRGSHDLEDEERRALLKDARFRFGPKWEERQICTAAKDFVTQCFQKDPVDRWSAADALEFIQGVWIPHLESLEKWNEQGQLWKTKSLSKEVSFVEQALETATKGPASPHTKRETL…
		12		4.56e-73	1	yes	3	yes	CAMPEP_0181060404	>Minuto_polymorphus_0181060404	VAFDKSEHKVLVPIETQLGKPIESVYDGVHDGKELGTGITGVVRKVTHKKTRHEYAVKKLDLGKIKTEGELQQLREEIAIMCQLDHPNVVRLEEVYESPTAIYLVQELCLGGDLFDRLDAQEDVHYTEAKCARLIKQIVDAVRYIHDRGIIHRDLKLENFMFSNEGADSELRMIDFGLSKHFCLGDVQEEAVGSAYTCAPEVIRGKYNERADEWSIGVITYLLLSGETPFGGAGEEDISPMQTRAAILSANYVFEPDYIWENVSKEAIDFIQSLLVTDPNKRPTVKDLQKSKWITKWLNADDDAEAKELSAGVVKALVGFKEKEDMTKLLCEVLSFTLLPGQLEELRKQFELLDPEGRGEISLGALKRALMNNAEAGSLGSLTEEEVEDIFEAMRVRKT…
		13		5.8e-73	1	yes	3	yes	CAMPEP_0181041814	>Minuto_polymorphus_0181041814	FDKSEHKVLVPIETQLXQAKPIESVYDGVHDGKELGTGITGVVRKVTHKKTRHEYAVKKLDLGKIKTEGELQQLREEIAIMCQLDHPNVVRLEEVYESPTAIYLVQELCLGGDLFDRLDAQEDVHYTEAKCARLIKQIVDAVRYIHDRGIIHRDLKLENFMFSNEGADSELRMIDFGLSKHFCLGDVQEEAVGSAYTCAPEVIRGKYNERADEWSIGVITYLLLSGETPFGGAGEEDISPMQTRAAILSANYVFEPDYIWENVSKEAIDFIQSLLVTDPNKRPTVKDLQKSKWITKWLNADDDAEAKELSAGVVKALVGFKEKEDMTKLLCEVLSFTLLPGQLEELRKQFELLDPEGRGEISLGALKRALMNNAEAGSLGSLTEEEVEDIFEAMRVRKT…
		14		6.83e-68	1	yes	4	yes	CAMPEP_0181039460	>Minuto_polymorphus_0181039460	KSAPTPQAGSAGGSSKGKKFAECYKTGKTLGEGAFAVVKQGTKKSTSESFAIKIVTKAKLTEEDDKALQDEISILMEMRHPHIIRLYETFEDPKFYYLVTEEMYGGELFDRVVAKSYYNEKEARDVAKILLEALKYCHSQQVAHRDLKPENLLLQSLDDDSQLKIADFGFAKRLGAGGEESLTTQCGTPGYVAPEILEGTPYGTQSDMWSIGVIVYILLGGYPPFIEQDQKRLFYRIRKGQYEFHDEYWGGVSKDAKDLISSMLTVDPKKRVTAKDALSNSWITGSDAKLAAMDLGKNLEEFKKFNAKRKFKAAVKGVTAANMMKKFVGGAKGTSLERKLTEEXIADLKETFNMFDKDGGGTISQAELKSVMERLGMTISDADVMEVILSVDKNFDGEI…
		15		1.02e-67	1	yes	4	yes	CAMPEP_0181048622	>Minuto_polymorphus_0181048622	GKQKAAGSWDGKHFNEVYKMGKSLGEGAFSVVKEGTHKQTTRTFAIKIVTKAKLTKEDELALKDEIDVLKELKHPHIIRLYDVFDEPQFYYLVTEEMRGGELFDRIVAKQYYNEKEARDVCKTLFEALAYCHGKRIAHRDLKPENLLLQSPSNDRDLKIADFGFAKRCPSTNCLTTQCGTPGYVAPEILEGVPYGTQSDMWSLGVISYILLGGYPPFIENNQRELFRKIRRGNYEFHEEYWGSVSPDAKNLISSLLTVDPTKRLTAKQALRSPWITGSDEKLAGYDLGANLEEFKKFNAKRKFKAAVKGVIATNMMKTFVGGAKATSLERKLTEEDIADLKETFRMFDKDGGGTISMAELKGVMERLGTKVSDKELREIISTVDENNDGEIDMSEFIAM…
		16		1.3e-67	1	yes	4	yes	CAMPEP_0181020704	>Minuto_polymorphus_0181020704	GGGGTQKAAGSWDGKHFNEVYKMGKSLGEGAFSVVKEGTHKQTTRTFAIKIVTKAKLTKEDELALKDEIDVLKELKHPHIIRLYDVFDEPQFYYLVTEEMRGGELFDRIVAKQYYNEKEARDVCKTLFEALAYCHGKRIAHRDLKPENLLLQSPSNDRDLKIADFGFAKRCPSTNCLTTQCGTPGYVAPEILEGVPYGTQSDMWSLGVISYILLGGYPPFIENNQRELFRKIRRGNYEFHEEYWGSVSPDAKNLISSLLTVDPTKRLTAKQALRSPWITGSDEKLAGYDLGANLEEFKKFNAKRKFKAAVKGVIATNMMKTFVGGAKATSLERKLTEEDIADLKETFRMFDKDGGGTISMAELKGVMERLGTKVSDKELREIISTVDENNDGEIDMSEF…
		17		8.49e-67	1	yes	3	yes	CAMPEP_0181064584	>Minuto_polymorphus_0181064584	HRNAAGQAKPIESVYDGVHDGKELGTGITGVVRKVTHKKTRHEYAVKKLDLGKIKTEGELQQLREEIAIMCQLDHPNVVRLEEVYESPTAIYLVQELCLGGDLFDRLDAQEDVHYTEAKCARLIKQIVDAVRYIHDRGIIHRDLKLENFMFSNEGADSELRMIDFGLSKHFCLGDVQEEAVGSAYTCAPEVIRGKYNERADEWSIGVITYLLLSGETPFGGAGEEDISPMQTRAAILSANYVFEPDXKQGGDRFHPVPTLTDPNKRPTVKDLQKSKWITKWLNADDDAEAKELSAGVVKALVGFKEKEDMTKLLCEVLSFTLLPGQLEELRKQFELLDPEGRGEISLGALKRALMNNAEAGSLGSLTEEEVEDIFEAMRVRKTEMRIHWHEFIAAALSQ…
		18		5.1e-66	1	yes	4	yes	CAMPEP_0181061192	>Minuto_polymorphus_0181061192	RGGSPRSSGGGGGTQKAAGSWDGKHFNEVYKMGKSLGEGAFSVVKEGTHKQTTRTFAIKIVTKAKLTKEDELALKDEIDVLKELKHPHIIRLYDVFDEPQFYYLVTEEMRGGELFDRIVAKQYYNEKXARDVCKTLFEALAYCHGKRIAHRDLKPENLLLQSPSNDRDLKIADFGFAKRCPSTNCLTTQCGTPGYVAPEILEGVPYGTQSDMWSLGVISYILLGGYPPFIENNQRELFRKIRRGNYEFHEEYWGSVSPDAKNLISSLLTVDPTKRLTAKQALRSPWITGSDEKLAGYDLGANLEEFKKFNAKRKFKAAVKGVIATNMMKTFVGGAKATSLERKLTEEDIADLKETFRMFDKDGGGTISMAELKGVMERXGTKVSDKEXREIISTVDENN…
		19		8.86e-64	1	yes	2	yes	CAMPEP_0181056292	>Minuto_polymorphus_0181056292	TATNGRPPPNVGPSLGTFGASAAAQQARPRTTRNGVMITDALEDVRVKYHINPREIGHGHYGIVRKCMNRETKQWFAIKSIRKSKVGKIEVLKREVEILREVRHPHIVTLVDIYEDTKXLHLITELCTGGELFDRIIAKTQSEEGHFSEHDAAVLVRAILDAIAYCHDEKQIVHRDLKPENFLFKTEAEDSPIKIIDXGLSRHDDANRGVMKTKVGTPYYVAPEVLNREYTKSCDMWSIGVITYILLCGYPPFYGDSDNQIFEHVRTGRFDFPSPDWDGISAAAKNFICSLLRKDPSARLTAAEALKHPWILEQLGPSVTAADRDRMRRKSAIAMDADRCVTFQKFVGMQKLKKAALGYIATHLNPSEVGELESMFQKIDVDHDGVFSLREMDEALAEE…
		20		1.95e-53	1	yes	4	yes	CAMPEP_0181047764	>Minuto_polymorphus_0181047764	GNCLSSGGAGAASKSAPTPQAGSAGGSSKGKKFAECYKTGKTLGEGAFAVVKQGTKKSTSESFAIKIVTKAKLTEEDDKALQDEISILMEMRHPHIIRLYETFEDPKFYYLVTEEMYGGELFDRVVAKSYYNEKEARDVAKILLEALKYCHSQQVAHRDLKPENLLLQSLDDDSQLKIADFGFAKRLGAGGEESLTTQCGTPGYVAPEILEGTPYGTQSDMWSIGVIVYILLGGYPPFIEQDQKRLFYRIRKGQYEFHDEYWGGVSKDAKDLISSMLTVDPKKRVTAKDALSNSWITGSDAKLAAMDLGKNLEEFKKFNAKRKFKAAVKGVTAANMMKKFVGGAKGTSLERKLTEEDIADLKETFNMFDKDGGGTISQAELKSVMERLGMTISDADVME…
		21		4.52e-50	1	yes	0	no	CAMPEP_0181064696		KSRTSTSSGRSSQPPRATSSGAAYASGPGTSDGGTNDGKMFSRRDKMKKKEEMSAESAKLFVSAQSVKASDIPQPDASSGKSFDELYRLKEVLGTGAFSTVREGYHRRYRDRMFAVKCVNRAKLTEEDAAALLDEVAILKELRHAHIIRLYDFFEEPGNYYLVMEKMTGGELFDRVVAKAYYNEKEARDTCRIILEAVGYCHRHSIAHRDLKPENLLLVSDDNDSAVKIADFGFAKKVLSPKSLSTQCGTPGYVAPEILEGTPYDTKADMWSVGVILYILLGGYPPFIENNQRELFRKIRRGDYEFHEEYWGSVSADAKGLISSLLTVDPAKRLDAKQALRAPWMIEDDTTLANHDLGTNLNELRKFNGKRKFRAAVSTVMAANKLQSLGKDFLRNLD
Ditylum brightwelli	GSO103	1	Transcriptome	0	1	yes	4	yes	CAMPEP_0187327552	>Ditylum_brightwelli_0187327552	WKNRDWKDYYEVEKTLVGEGSMGAINVVKKKSKMLGGSAYKHSRKSGLFGMFSSKKKENLFTDSNSYAMKSIRLGFVTDEFLDELRNEIAVLKTIDHPNIVKAYEVFESKKNLYIVMELCSGGDLYSRNPYSERDAAKYTAMLLSAISFLHEHGVVHRDLKFENIMFENTSPDAVIKVIDFGLSKKFLPGTLDTMTEGVGTIYTMAPQVLQGVYTSQADLWSVGVITYMLLSRQKPFYHRKRRHVIDKIMRCAYDFNGPGWRGISLEAQKFVSSLIVLDPKDRLTADAALKHPWLDRNYNLSDRRPSQKAMDDVEGRLISYASQSDFKKMALMVVAHKTTSEEVAELRSVFDQYDTGSDGTITLDEFKMALSDSNYSEEDVEALFDNVDVDKNGKIYYT…
		2		1.18e-78	1	yes	3	yes	CAMPEP_0187313028	>Ditylum_brightwelli_0187313028	KEEGDFKSNIVHIEVPFGKPIEDVYEGVHNGPVLGSGISGLVRLVTHKATGVKYAVKCLDLGLIDTEEGLQQLREEIFIMCQLDHPNIVRLEEVYESESEIYLVQELCLGGELFDRLDEQPDYHYTEAQCARLVKQMLCSVRYIHSKGIIHRDLKLENFLFSDDSPDSELKMIDFGLSKHFKFGEVQHEAVGTPYTVAPEVIRGSYDERCDVWAIGVITYLLLSGDPPFGGCGGPEPLMTVRANILKGSFAFDPPEIWSNVSSDARRFITSLLVTDPNNRPTAQGAQKSKWLKKMANKDRTEGDNQLNPGVVKALVNFKEYSDMRKLLCEVLSFTLLPDQIQELRKEFEKMDTEGSGEISLSALKEVLMGTASSGSLGALTEEEVEDIFNAMRVRKTET…
		3		5.7e-70	1	yes	2	yes	CAMPEP_0187305526	>Ditylum_brightwelli_0187305526	VYEGVHDDERELGRSASGIVRRATHRATGIDYAVKILELKNIRSQEGLRQLREEVHILSEMDHPNIVRLEEVYESENEIYLVQELCEGGDLSDWLDDQEENEQDPFILEQICVDLMRQMLSALQYLHSKGIVHRDMKLENVLFDTKDSNSELKIIDFGLSKHFKPGERQHEYVGTLYTAAPEVVNQNYDERCDLWSMGVIAFLLLSGEAPFGGCYGEEEDKRLVISSIKHGRYDFEPKGIWESVSDDAKDFIRRLLVVDPTDRPTAKEAQKLPWLCKDTRRSGFLSPIVAQSLFSFKDLQNDIRKVMCEVVSYTLLPHQVKSLRQEFSKLDKDDSGEISLKDFKRALLSGKSTGKITTEKDVEEVFDAIRIHSSDSRIHWHEFVAAALRQCSVDERNQR…
		4		3.51e-70	1	yes	2	yes	CAMPEP_0187300162	>Ditylum_brightwelli_0187300162	HQQTKQQEQEKQQQSPPPKPNTKEEKDDTQKQPRTEMEESATTFEGEKKKSRSRDKPDPVMITDALTDVRTKYHINPREIGHGHYGVVRKCMDRETREWFAIKSIRKSKVGKVDVLKREIDILKEVDHPHIIKLVEVHEDVKYLHLVTELCTGGELFDRIIAKTQSSEGHFSEHDAATIVRCILDAIAYCHDVKQIVHRDLKPENFLFKTEKEDAEIKIIDFGLSRHDTLNFGVMKTKVGTPYYVAPEVLKREYTKSCDIWSIGVITYILLCGYPPFYGDSDNQIFESVKTGRFDFPSPDWDSISDDAKDFICCMLRKEPSKRLRAAEALKHKWIKDQSDEEDTISRERSKVQHSSNRSVTFKTFMGMQKLKKAALGYIATHLTNSEVGVLGDIFHKID…
		5		2.37e-52	1	yes	0	no	CAMPEP_0187312634		MSLRKRGMVRKHSVGSHSEATTCVSEATSKTVSPERLARHKQPSGGFLKQIYSMMKLRQRSEEGIEKRKKSKGLHNSTVSKEIMSSQPNYENDSSRSLSPHVEQQQELRDDASTHDSILMITDEFSNVRTHYHVDPKPIGRGHYGTARKCMDRETGEWFAIKSIKKSKIKDPNVVISEIEILTDMNHPNVIKLVDVHEDLKFVHIITELCTGGELFERIVSKKGAKYTEKDAAKVLKSILEAVAYCHKEGITHRDLKPENFLFQTVAEDSPIKIIDFGLATQETGVLTSRVGTAYYIAPEVLKRRYTQSCDIWSVGVIAYILLCGYPPFHGDTNKEIFRRLKIGKFDFPKKDWDDISFGAMHFVCYLLQQDPSKRPSAEQALDHEW
		6		6.71e-47	1	yes	0	no	CAMPEP_0187328904		XKETKEWFAIKSIRKNKVKDPSELKAEVEILADVDHPNIISLVDIYEDSKCVHIITELCAGGELFHRIVSKKNKRFKEKDAAKVLKSILEAVAYCHKKDITHRDLKPENFLFETKAKDSPIKIIDFGLSTRETGVMTKMVGTPFYVAPEVINKYYTQSCDIWSIGVIAYILLCGYPQFHGKTINDIIERVKKGTFDFPEKEWNSISSGAIKFVSFLLQKDPSKRPSAEX
		7		9.3e-50	1	yes	0	no	CAMPEP_0187314098		MTETPQPDSTSGMRFDELYRLKGVLGTGAFSTVREGKHRQHKDHTFAVKCVTRSKLTEEDTAALLDEVSILKELQHEHIIRLYDFFEEDATYYLVMERMTGGELFDRIVAKAYYNEKEARDVCKILLQAVEYCHRNNVAHRDLKPENLLLVSDDDDSMVKIADFGFAKKCLGPNSLKTQCGTPGYVAPEILEGGSYDLRADMWSVGVIIYIMLGGYPPFIETNQKELFRKIRKGEFEFHEEYWGTVSQDAKDLISTLLCVDPDDRLTAKECLFNKX
Skeletonema costatum		1	Transcriptome	1.44e-152	1	yes	4	yes	CAMPEP_0113405972	>Skel_costatum_0113405972	PSSSGGGNSKSTSSSNRLTDHMIRERRADVFNYYQDVRRLGEGSIGTVRLVKRKKGTEGGSAYESTRDHANWGGGCGCLIDGLFGCSWLTRRSNNTINKHRQGSKSSNHSEMYALKSIQLRLVQKEYLDELRNEISVLRSLDHPNIVKAYEVYETKHNIYVVMEYCSGGDLYARVPYAESQAANIITQLCSAIGNMHDNGISHRDIKMENIMFESSDPMAKIKLLDFGLSKKYLPGMYMSDWCGTVYTMSPQVLEGVYTNKADCWSIGVIAFLLLCNEKPFRGKRSEMLSKIKHCDFTFNNPGWCNVSKDAKRFVAALLTKDPKKRLSADEALQHSWLKKKDFASVSTKELNESLMVNVKDNILSFAQTSELKRIAAVIVAHKSSVKEILDMRRAFEKI…
		2		7.15e-77	1	yes	3	yes	CAMPEP_0113389270	>Skel_costatum_0113389270	GLDKMIDEKRDAKSMSERVVHIEVPFGKPIEEVYSGVHDGPVLGSGISGLVRLVTHRATGLKYAVKCLDLGLVDTEEGLQQLREEIYIMCQLDHPNIVRLEEVYESHSEIYLVQELCLGGELFDRLDEQPDYHYTEAQCARLIKEMLCSVRYIHSKGIIHRDLKLENFLFSDTGPDSELKMIDFGLSKHFKFGEVQHEAVGTPYTVAPEVIRGSYDERCDVWAIGVITYLLLSGESPFGGCGGPESLVVVRDNILKCNFVFEPEDIWENVSEKAKHFINKLLVTDPNLRPTARDVQRDEWLIEMAERLKKDDDDYRLNPSVVKALVNFKEYSDMRKLLCEVLSFTLIPDQIQGLRKEFEKMDSEGSGEISLVALKSVLLGNAERGTLGALTEEEVEDIF…
		3		7.15e-77	1	yes	3	yes	CAMPEP_0113413816	>Skel_costatum_0113413816	SASALGLDKMIDEKRDAKSMSERVVHIEVPFGKPIEEVYSGVHDGPVLGSGISGLVRLVTHRATGLKYAVKCLDLGLVDTEEGLQQLREEIYIMCQLDHPNIVRLEEVYESHSEIYLVQELCLGGELFDRLDEQPDYHYTEAQCARLIKEMLCSVRYIHSKGIIHRDLKLENFLFSDTGPDSELKMIDFGLSKHFKFGEVQHEAVGTPYTVAPEVIRGSYDERCDVWAIGVITYLLLSGESPFGGCGGPESLVVVRDNILKCNFVFEPEDIWENVSEKAKHFINKLLVTDPNLRPTARDVQRDEWLIEMAERLKKDDDDYRLNPSVVKALVNFKEYSDMRKLLCEVLSFTLIPDQIQGLRKEFEKMDSEGSGEISLVALKSVLLGNAERGTLGALTEEE…
		4		2.02e-75	1	yes	2	yes	CAMPEP_0113387064	>Skel_costatum_0113387064	KINARRDLHPGQVMITDAISDVRVKYHINPKEIGHGHYGVVRKCMNRETKVWYAIKSIRKSKVGKVDVLKREIALLKEVHHPHIIELVEVHEDQKYLHLITELCTGGELFDRIIEKTQSDEGHFSERDAANLVKCILDAIAYCHDVKGIVHRDLKPENFLFATKKEDAVIKIIDFGLSRHDTATKIMNTKVGTPYYVAPEVLNREYTKSCDIWSIGVITYILLCGYPPFYGDTDNQIFDSVRTARFDFPSPDWDGISEAAKDFICSMLRKDPSKRLTAAEAYQHAWIQEMTKQDTKRGRNLRSSIVFSPQSVTFLKYRGMQKLKKAALTYIATNVTSDEITALKEVFQKIDVNSDGTVTLQELDECLENANFHTNVLADLKMLREQLSLSGEDSINWRE…
		5		2.02e-75	1	yes	2	yes	CAMPEP_0113403442	>Skel_costatum_0113403442	KKKNTGSSTPQDSSHPKTGGNPGKKKAVPEMDSSAVTLGDAKINARRDLHPGQVMITDAISDVRVKYHINPKEIGHGHYGVVRKCMNRETKVWYAIKSIRKSKVGKVDVLKREIALLKEVHHPHIIELVEVHEDQKYLHLITELCTGGELFDRIIEKTQSDEGHFSERDAANLVKCILDAIAYCHDVKGIVHRDLKPENFLFATKKEDAVIKIIDFGLSRHDTATKIMNTKVGTPYYVAPEVLNREYTKSCDIWSIGVITYILLCGYPPFYGDTDNQIFDSVRTARFDFPSPDWDGISEAAKDFICSMLRKDPSKRLTAAEAYQHAWIQEMTKQDTKRGRNLRSSIVFSPQSVTFLKYRGMQKLKKAALTYIATNVTSDEITALKEVFQKIDVNSDGTV…
		6		7.79e-73	1	yes	2	yes	CAMPEP_0113379328	>Skel_costatum_0113379328	RNMVHIENTEGMPIEAVYDGVHDGGILGEGITGSVRLITHKKTGIQLAVKRLDLVRVADDXHLDRLLDEIKIMCALDHPNIVCLEEVYEGDSELYLTQELCKGGDLFDRLDEQSDYHYSEAECARLVKQISSAVAYLHSKGVIHRDLKLENFLFQDERNDSELKMIDFGLSKHFQEGDIQTEKVGTPYSVAPEIIKGSKGYDEKCDIWSIGVICYLLLCGETPFGGDSXEDNLSQVRKNITSGNVPFDPDLWGNVSEEAIDFVKSLLVLDPEQRPSALEAQNHPWVQKMWRRRKSLDHQDTTLDPKVVSGLVSFKSLSTTKRFLCEVLSFTLQPEQITGLHEEFEKMDVDGTGEISLSKFKDALLAQSGQHSLGEDEIEEMFSGLKLRNTDASIQWHEF…
		7		3.3e-52	1	yes	0	no	CAMPEP_0113401916		PPPVCVTGKFSNIEHKYHIDPKVLGTGHHGSVRRCIDRTTRQRYAVKSIRKSDPAVKIGGLHREIMLLDQMKHASIIQLRDVFEDEEYLHLVTELCEGGELFDKILDRASRSKMAGEPSCFSEEEAARVLHEILMAVKYMHQHGIVHRDLKPENILFTSKEEGSPVKIIDFGLARHFNKRQDVSMRTVVGTPYYIDPNVLKKDYDDSCDLWSVGIIAYILLCGYPPFNGSDNAAVYASVRRGTYSFPSSDWKHVSVEGRDFIRRLLQVNXSKRMTIDQALRHPWMARHTASMKVDRREEIETVSSVEVIFRRGNDVVCAPQSP
		8		2.44e-51	1	yes	0	no	CAMPEP_0113377556		QPQQVMDAQNQKLYPIMGRPSNILNDYIVFPTVLGTGHYGTVRECLHRQSGLSYAVKSIEKAKIQRLDHLRREVDLLASXEHSAVMRLVNVXEDMNYVHIVTEKCSGGELFDKIIDHTTDDGCFDEXSAARVIKSLLEAVAYLXANGIVHRDVKPENILFETQDENSPIKLIDFGLSRRHVQGMEPNLSNPVGTAYYMSPELLKCNYSAPTDIWSTGIIAYILLCGYPPFNGDDDREIFDAISKGHFDFPASGWANKSPLCMDFVKCLLRRDPRKRXTAQEALNHPWIQQSMSAAEFDMMCFNLP
Thalassiosira pseudonana	CCMP1335	31052	Genome	3.72e-123	1	yes	3	yes		>Thalass_pseudonana_31052	EIEVLRSLDHPNIVKAYEVYENKRNIYVLMEFCSGGDLYARAPYIESDAASLVTQLCSAIAHMHKNRVVHRDLKFENIMFESKDPMAKIKVLDFGLSKKFLPGASKIMTEGVGTVYTMAPQVFKGIYTSKADCWSIGVIAFILLCQEKPFAGKKRSEMVHSIMQCRYNFKAVGWRGVSEEAKDFVSKLLVTNPSVRMSAQQALDHPWLKKKEYPVLSETDSRRQNSLLVHVKDNIMAYANMSEMRRIASMVVAHKSSTQEILEMRDAFDKYDVQRDGVISMEEFKAALSEFNYTDDELNDLFIRMVRNTTSNFPDINNNGEILYTEFIAATLELRGRVEEKRIAEAFDLIDDDDSGYISKMDLTKLLGKEVPSDKVDKLIQQADNDGDGRISFEEF
		34059		9.37e-54	1	yes	2	yes		>Thalass_pseudonana_34059	GPVLGSGISGLVRLATHKATGLKYAVKCLDLGLVDTEEGLQQLREEIYIMCQLDHPNIVRLEEVYESHSEIYLVQELCLGGELFDRLDEQPDYHYTEAQCARLVKQMLCSVRYIHSKGIIHRDLKLENFLFTDTGADSELKMIDFGLSKVCSLHFKFGEVQHEAVGTPYTVAPEVIKGSYDERCDVWAIGVITYLLLSGESPFGGCGGPEPLMQVRDNILRGSFVFEPEDIWENVSSKAKDFIRHLLVTDPNHRPTAREVQKDPWLVEMADRSRKHDDRQLNPSVVKALVNFKEYSDMRKLLCEVLSFTLIPDQIQGLRSEFEKFDTDGSGEISLSALKSVLIGNAAQGSLGALTEEEVEDIFNAMRVSKTETTIHWHEFIAAGLSHCKVDERNLKLAF…
		14378		3.54e-76	1	yes	3	yes		>Thalass_pseudonana_14378	SAISSTDEAELRNEISILRALDHPHIVHIIEAYEYKRMIYLVLDLCEGGDLYVLDPYSEVEAKSILRQLFQAVGYMHRRGIVHRDLKYENVMFVNLQRGRSRMAIKLIDFGLSMKYGKAKSKWNSKKETIMTDFVGTIYTMAPEVIKGNYTYKCDMWSLGVMAYMLFSSQIPFIGKDMSEIAKKIMRGSYSFSGKQWSKVSKRAKDFVQILLVRDASSRPTADQALRHPWIKGGSPSASPKRLQRRHSGGECSAFSGTELKSHCFCCYYHSLPSDLRHIFTSFDGDNSGTVESDELRRAFALHDKYSDDEIDQIFSAVDMNGAGKISWTEFLAATIETMGKVGEDEFSECFEQLDCDNSGYIDASVRNVL
		38743		4.17e-50	1	yes	2	yes		>Thalass_pseudonana_38743	GPVLGSGISGIVRLVKHRTTQVSYAVKCLDLALIDSEEGLKQLKEEIYIMCQLDHPNIVRLEEVYESHSEIYLVQEVCKGGELFDRLDEQPDYHYTEAQCARLVKQMLSSVRYIHNKGIIHRDLKLENFLFSELDANSELKMIDFGLSKHFTFGEVHHEAVGTPYTVAPEVIRGSYDERCDVWAIGVITYLLLSGEPPFGGCGGPETLMQVRDNILKGAFRFEPEDIWHSVSKEAKDFILSLLVLDPMHRPTAQEAKESKWLKMWSDKENGYEEAVINPNVVKALVGFKEYSDMRKLLCEVLSFTLLPEQIQDLRMEFEKYDKEGTGEITLDTLKKVLIGNASTGSLGGLSEGEVEDIFNAIRVRKGETSIHWHDFIAAGLSQCQVDDRNLRLAFERLD…
		789		1.09e-61	1	yes	2	yes		>Thalass_pseudonana_789	MITDTLSDVRVKYHINPKEIGHGHYGVVRKCMDRDTKTWYAIKSIRKSKVGKVDVLKREIALLKEVNHPNIIKLVEVHEDQKYLHLVTELCTGGELFDRIIAKTQSDEGHFSEADAAAIVRCILDAIAYCHDVKGIVHRDLKPENFLFSTPAEDAVIKIIDFGLSRHDDMQAGIMNTKVGTPYYVAPEVLNREYTKSCDIWSIGVITYILLCGYPPFYGDTDNQIFDSVRTGRFDFPSPDWDGISDNAKDFICSLLRRDPSKRASAAEALKHPWIRENTMSSSMKNSSRSSIVFSANSITFKKYMGMQKLKKAALTYIATHVTNDDVAALRDVFTKIDVNHDGTITLEELDECLKDATFSLPSLTSDLRNLRQDLSLSGEDSLNWRDFIASMLDKSLVM…
		14030		5.49e-50	1	yes	2	yes		>Thalass_pseudonana_14030	LGVPIEEVYDGVHDGEVLGEGITGKVRLITHKDTKIQRALKRLDLSLVTNEQDLNSLLDEVKIMCALDHPNIVCLEEVYEGDTELYLTQELCGGGDLFDRLEQKVDYSYTEAECARLVMRIISSVSYLHSKNIIHRDLKLENFLFQDNTDHSELKMIDFGLSKHFHTGEVQHESVGTPYTVAPEVISGKGYDEKADVWSIGVITYLLLSGETPFGGACEGEDLMQVRQNILSGKVSFDEPIWSSVSDLAKDFINGLLCLDPKERPSTDEARQHPWILLMKRNSSLGEEESKLDSNVVTELKKYKEYSHTMKFLCEVISFTLQPDQISGLREEFEKLDENGNGEISLEGFKYALLARPDDEFPMAEWEIEEIFNGLKTRNSSAEVTIRWHEFIAACLSQC…
		14242		1.1e-51	1	yes	0	no			LGVGHHGSVRQCVDRSTGQQFAIKSLRKSEHSSKLKDLDREVMLLDEMNHERIIRLVDLYEDEEYLHLVTNLCHGGELFDRIRKKSAENRVGGCFSEQQAAKILHQLLSSVSYMHKNNVVHRDLKPENILFETTDEDSSIKIIDFGLARKHYAKHGEPPMKSLVGTPYYLAPEVLRKCYGKECDLWSVGVIAYILLSGYPPFNAPSSKGVYQKVMRGKYWFPSAEWKHVSIGAKYFIHRLLQMDPKKRMTADQALIHPWILSQLNRK
		32738		2.52e-50	1	yes	0	no			VLSQVTGYGVAGSVHPCIHRDTCEMYAVKCIKKSDVKRPDRIKREVEFLSEVNHPNIIRIKTVFEDDKHCNIVTEMCHGGELFDQIVAKAGPNGCFQEKEATRVIESLLSAVSYLHKHDIVHRDIKPENIMFYEQDYSELSTIKLIDFGLSIRHGARQKPLSNVVGTAYYMAPELLRGSYGRSCDVWSVGVISYVLLSGLPPFNAPNDSSIMNLIRRGEYSMSGRVWEGISDNGKDFVKRLMQVDPNKRLNASEALHHPWLRDVAMWSHNHDSKVTRS*
		36648		1.07e-48	1	yes	3	yes		>Thalass_pseudonana_36648	MKYGKAKSKWNSKKETIMTDFVGTIYTMAPEVIKGNYTYKCDMWSLGVMAYMPFSSQIPFIGKDMSEIAKKIMRGSYSFSGKQWSKVSKRAKDFVQILLVRDASSRPTADQALRHPWIKGGSPINYPKNFFLDSQICASIENYSMYSWLHRLALMVIRYRYTGSETAHLRHIFTSFDGDNSGTVESDELRRAFALHDKYSDDEIDQIFSAVDMNGAGKISWTEFLAATIETMGKVGEDEFSECFEQLDCDNSGYIDAWAIEARRRLPSIGNDATIQDVLEDVFRDGHAREALGSCLAMPR
Thalassiosira oceanica		1	Transcriptome	2.25e-82	1	yes	4	yes	CAMPEP_0192898364	>Thalass_oceanica_0192898364	APEVLNGFYDAKADLWSIGVITFILLCDQKPFQARSRSKKIEAIRRGDYTFDAPRWQHVSKEAIDFVSSLLICDPQKRPTAEVAVQHPWLKLEKYPNRESEVAHESLRGVSEHILTYARTNELKRIACSVIAHKSSEEEITDLRRAFDRFDYKKDGVISLEEFRRALSNLNYTAQEINDMFRQMDVNKNGVILYTEFLAATLEMRGVIEEKRLAEAFDHIDDDDSGYISKENLMQLLGENVTGNHIERLIEEVDRDGDGRISFEEFLSMFRQ
		2		9.02e-78	1	yes	2	yes	CAMPEP_0192893232	>Thalass_oceanica_0192893232	MITDTLSDVRVKYHINPKEIGHGHYGVVRKCIDRETKACYAIKSIRKSKVGKVDVLRREVALLKECDHPNIIKLIEVHEDQKYLHLITELCTGGELFDRIIEKTQSDEGHFSERDAAKLVKSILDAIAYCHDQKGIVHRDLKPENFLFSTKEEDAVIKIIDFGLSRHDDMQQGIMNTKVGTPYYVAPEVLNREYTKSCDIWSIGVITYILLCGYPPFYGDTDNQIFDSVRTGRFDFPSPDWDNISSTAKDFICSMLKLDGSKRMTASESLRHKWIIEMTEVQGQGGRRNQRTSIVFAPRAIAFKKYRGMQKLKKAALTYLAQNATNEDIDELKAIFRKVDVDNDGTLTLEELDDCLKNAHFLPNVTSDLRNLRGELALSGEDSIKYRDFIAMMMDEKKV…
		3		2.86e-76	1	yes	3	yes	CAMPEP_0192911314	>Thalass_oceanica_0192911314	IGLDKMKDEKRDAKNMSERVVHIEVPFGKPIEEVYDGVHDGPVLGSGISGMVRLVTHRATGLKYAVKCLDLGLVDTEEGLKQLREEIYIMCQLDHPNIVRLEEVYESHNEIYLVQQLCLGGELFDRLDEQPDYHYTEAQCARLIKQMICSVRYIHSKGIIHRDLKLENFLFISRSPDSELKMIDFGLSKHFKFGEVQHEAVGTPYTVAPEVIRGRYDERCDVWAIGVITFLLLSGESPFGGCGGPEPLMQVRDNIIKCNYEFEPEDIWENVSSGAKQFIKKLLVTDPNLRPTAREAQKDEWLIAMTKKNRSETDTALNPNVVKALVNFKEYSVMRKLLCEVLSFTLIPDQIQSLRKEFEKMDIDGTGEISLQALKTVLIGNAAQGSIGVTEEEVEDIFN…
		4		1.5e-73	1	yes	3	yes	CAMPEP_0192912396	>Thalass_oceanica_0192912396	IICGDLKNPNLVRIEVPLGKPIEEVYEGVHDGVVLGSGISGIVREVKHRTTQVTYAVKCLDLALIENEEGLRQLKEEIYIMCQLDHPNIVRLEEVYESHSEIYLVQEVCKGGELFDRLDEQPDYHYTEAQCARLVKQMLSSVRYIHNKGIIHRDLKLENFLFSNMDNNSELKMIDFGLSKHFTFGEVHHDAVGTPYTVAPEVIRGNYDERCDVWAIGVITYLLLSGEPPFGGCGGPETLIQVRDNILRGAFEFEPADVWEDVSQEAKDFIKSLLVVDPVERPTARQAKESEWLKMWSKKENGGRVSSINPNVVKALVGFKEYSDMRKLLCEVLSFTLLPEQIQDLRREFEKYDQEGTGEITLSTLKKVLIGNASTGSLGGLSEDEVEDIFNAMRVRKGE…
		5		2.49e-63	1	yes	2	yes	CAMPEP_0192900930	>Thalass_oceanica_0192900930	FHNNATASFGQRIEDIYDGVRDGEVLGEGFSGVVRRIKHRETGVTRALKRLDLQGLARNDIDTLLGEIKIMCSLDHPNVVCLEEVFEGEDELFLTQELCRGGDLFDRLEDQPNDSYTEADCVQLIRQMLSSIRYLHSKGIIHRDLKLENFLFSDTKSGHSELKLIDFGLSKHFEVGDIQHESVGTPYTVAPEVVVGQGYDEKADLFSIGVLTFLLLSGETPFGGDLGEGEDMMMVRDRIIACAVPYERLDVSDLAVDFIKSLLVRDPSKRPTARQAQNHPWVRQRRSKQRSVLNGSIVNGLTSFKDLSATRKFLREVVTYTLDAEQIEGLHREFDKIDVDGTGEISLDCLKQALLSRKDNSLDSSAMQAVFDGLKIRQKNDTIRWHEFLSASLSQCHIE…
		6		1.03e-55	1	yes	0	no	CAMPEP_0192938980		EALDLSVRSLNTMMIRTRTDNVFDFYKEVKTLGEGSIGTVVLVRRRRGTEGGSAYSHQDKGCFGFLSCLPRRRPRTLEKSGPRARLSMPNHSLHAKEYALKSIQLRLVERKYLVEFRNEINVMRSLDHPNIVKAYEVYETERNIYILMEYCSGGDLYSRAPYTETEAAKIVSHLCSAISHMHKNGCVHRDLKFENIMFQSKRQSAQIQVLDFGLSKRFLPGAPKTMTEWTGTIYTMAPEVLNGFYDAKADLXVNRGHHFVKSVGWCSYFDLAAILAWSLFVNGTDQTSSALRKTIEETRHCTEVLMPLCDLLSTPAVSDNDIWWKIERGMNYHSMYLLSCALIPVPLGRKVVLASARKHFDSSEICSTESTFFALSTLLALIEGRHRSASDELDDFGKG…
		7		7.87e-54	1	yes	0	no	CAMPEP_0192904956		RVRPEEDIMTAKAKHTASTSASTTKGSSFHSSSFHDNTNNNNSFASGSSLRSVKNKELCPVTGYLSDISVDYQLSSTVLGKGHYGCVRECTHRVTRKRYACKSIDKSKIGRLDHLQREVYLLSKTNHPSIMRMVDCYEDPHHVHIVTEKYTGGELFDRIIENTAEEGCFSEQRAASIIKSLLESVAYLHKNGIVHRDIKPENILFETKDEDSAIRLIDFGLSRKYKQGDKLMCNPVGTAYYMSPELLRGKYDHGCDVWSVGTVAYILLAGYPPFNGNEDPDIFDAIKKGSFSFPSKAWGNKSSASKDFIKCLLRKDPRKRFNAEEALCHPWLQIGNAAPVKRQDELMTRLQSIRKSIKAIRVSQ
Thalassiosira rotula	CCMP3096	1	Transcriptome	8.83e-151	1	yes	4	yes	CAMPEP_0192966822	>Thalass_rotula_0192966822	TRSLTNHLVRQRYNTNVWDYYKEYHRIGEGSIGTVSLVRRKKGTEGGSAYNGGNVVSIGCFGGLFACLGKSKKAPRSIEKSSDSGPSSRRGRAKNSSNTSSCHAEEYALKSIQLRLVERKYLDELRNEISVLRSLDHPNIVKAYEVYETRKNIYVLMEYCSGGDLYARVPYTESQVASVVSQMCSAITHMHKNGVVHRDLKVENIMFESRDPAARIKVLDFGLSKKFMPGASGVMTAWVGTVYTMAPQVLNGIYNSKADCWSIGVIAYLLLCDEKPFKGKKRTQLIQNIKICRYDFKSPAWRKMSQEAMEFVSSLLVYDQDERLSAADALNHPWLKKTQFPATETDAKAHVARMGSVRDNIMSYAKTSEFKRIAAVVVAHKSSPAEIAEMRKAFDKYDE…
		2		1.68e-97	1	yes	3	yes	CAMPEP_0192979914	>Thalass_rotula_0192979914	HKNRNPYKDYLVLDIIGKGSIGSVEKVVRKHHSVITPHNNGGDESTEKDDGDDGAGFCTTGMFNYYCCRSVEVTTENTEKKIVPHGCWKNNVLSKLFNNHHSGISINSKDAFQPTTTTNNNDNSNQQQQQLDGSISVVSESSAFSAPSSPTIFNANHSDQLQSNSQHDLHDNHHHHHHHPSSHPLRKYALKSIRLDRTLSSTKSEVSSDEAELRNEISILRSLDHPHIVHIIETYEYSNNIYMVIDLCEHGGDLYVWDPYEEYEGRSIVRQLLMAVSYMHHRGIVHRDLKYENVMFSNRDRSKLEIKLIDFGLSMKYGKSKGKFDMSVAMTDFVGTIYTMAPEVISGSYNYKCDLWSIGVMAYMLLSSQIPFSGRDMKSIARKIRWGKYNFSGRRWSKI…
		3		4.24e-96	1	yes	3	yes	CAMPEP_0192950810	>Thalass_rotula_0192950810	IDDDDSSKPHTTITKYDASHKNRNPYKDYLVLDIIGKGSIGSVEKVVRRHHSVITPHNNGGDESTEKDDGDDGAGFCTTGMFNYYCCRSVEVTTENTEKKIVPHGCWKNNVLSKLFNNHHSGISINSKDAFQPTTTTNNNDNSNQQQQQLDGSISVVSESSAFSAPSSPTIFNANHSDQLQSNSQHDLHDNHHHHHHPSSHPLRKYALKSIRLDRTLSSTKSEVSSDEAELRNEISILRSLDHPHIVHIIETYEYSNNIYMVIDLCEHGGDLYVWDPYEEYEGRSIVRQLLMAVSYMHHRGIVHRDLKYENVMFSNRDRSKLEIKLIDFGLSMKYGKSKGKFDMSVAMTDFVGTIYTMAPEVISGSYNYKCDLWSIGVMAYMLLSSQIPFSGRDMKSIA…
		4		1.55e-81	1	yes	2	yes	CAMPEP_0192969260	>Thalass_rotula_0192969260	KEAAAAAKVAAVATEAATKTPDEKSDKKANMDSSAVTLGDAKINARRDMHGPVMITDNLSDVRVKYHINPKEIGHGHYGVVRKCMDRQTKVWYAIKSIRKSKVGKVDVLKREVALLKECEHPNIIQLVEVHEDQKYLHLITELCSGGELFDRIIEKTQSEEGHFSERDAAGLVRCILDAIAYCHDEKGIVHRDLKPENFLFKTKDENAVIKIIDFGLSRHDDVKAGIMNTKVGTPYYVAPEVLNREYTKSCDIWSIGVITYILLCGYPPFYGDTDNQIFDSVRTGRFDFPSPDWDEISDAAKDFICNMLKRDPSKRLSAAQLLKHPWIKEMAGPPPQVNREVPDHRRMRSSIALAPRSIAFIKYRDMQKLKKSALAWLATNSTNDDITALKAVFKKIDV…
		5		1.55e-81	1	yes	2	yes	CAMPEP_0192970018	>Thalass_rotula_0192970018	KKEAAAAAKVAAVATEAATKTPDEKSDKKANMDSSAVTLGDAKINARRDMHGPVMITDNLSDVRVKYHINPKEIGHGHYGVVRKCMDRQTKVWYAIKSIRKSKVGKVDVLKREVALLKECEHPNIIQLVEVHEDQKYLHLITELCSGGELFDRIIEKTQSEEGHFSERDAAGLVRCILDAIAYCHDEKGIVHRDLKPENFLFKTKDENAVIKIIDFGLSRHDDVKAGIMNTKVGTPYYVAPEVLNREYTKSCDIWSIGVITYILLCGYPPFYGDTDNQIFDSVRTGRFDFPSPDWDEISDAAKDFICNMLKRDPSKRLSAAQLLKHPWIKEMAGPPPQVNREVPDHRRMRSSIALAPRSIAFIKYRDMQKLKKSALAWLATNSTNDDITALKAVFKKID…
		6		5.48e-77	1	yes	3	yes	CAMPEP_0192960604	>Thalass_rotula_0192960604	QRRLRSNASALGLDKMIDEKRDANTMAERVVHIEVPFGKPIEEVYTGVHDGPVLGSGISGLVRLATHKATGLKYAVKCLDLGLVDTEEGLQQLREEIYIMCQLDHPNIVRLEEVYESHSEIYLVQELCLGGELFDRLDEQPDYHYTEAQCARLIKQMLCSVRYIHSKGIIHRDLKLENFLFSDTGAESELKMIDFGLSKHFKFGEVQHEAVGTPYTVAPEVIRGSYDERCDVWAIGVITYLLLSGESPFGGCGGPESLMQVRDNILKCNFMFEPEDIWENVSQSAKKYIKRLLVTDPNLRPTARDVQKDSWLVEMADKSKNHDDTALNPGVVKALVGFKEYSDMRKLLCEVLSFTLIPDQIQGLRKEFAKMDTDGSGEISLSALKTVLLGNAAQGALGA…
		7		4.79e-71	1	yes	3	yes	CAMPEP_0192963462	>Thalass_rotula_0192963462	SNNRIKTNRAKHEHLRDLGTSSHRDRSRSRRKSRLLSHTDSRVGLEEIICGDLPNPNLVRIEVPFGKPIEEVYDGVHDGPVLGSGISGIVRLVRHRATQVAYAVKCLDLALIDSEEGLKQLKEEIYIMCQLDHPNIVRLEEVYESHSEIYLVQEVCKGGELFDRLDEQPDYHYTEAQCARLVKQMLRSVRYIHNKGIIHRDLKLENFLFSEGEAGSELKMIDFGLSKHFTFGEVHHEAVGTPYTVAPEVIKGSYDERCDVWAIGVITYLLLSGEPPFGGCGGPETLMQVRDNILRGAYELEPHEVWQTVSQEAKDFIRSLLVVDPMARPTALQAKESKWLRMWSNRENGGKEADSMINPNVVKALVGFKEYSDMRKLLCEVLSFTLLPDQIQGLQKEFE…
		8		4.83e-71	1	yes	3	yes	CAMPEP_0192950486	>Thalass_rotula_0192950486	NSSNSSSNNRIKTNRAKHEHLRDLGTSSHRDRSRSRRKSRLLSHTDSRVGLEEIICGDLPNPNLVRIEVPFGKPIEEVYDGVHDGPVLGSGISGIVRLVRHRATQVAYAVKCLDLALIDSEEGLKQLKEEIYIMCQLDHPNIVRLEEVYESHSEIYLVQEVCKGGELFDRLDEQPDYHYTEAQCARLVKQMLRSVRYIHNKGIIHRDLKLENFLFSEGEAGSELKMIDFGLSKHFTFGEVHHEAVGTPYTVAPEVIKGSYDERCDVWAIGVITYLLLSGEPPFGGCGGPETLMQVRDNILRGAYELEPHEVWQTVSQEAKDFIRSLLVVDPMARPTALQAKESKWLRMWSNRENGGKEADSMINPNVVKALVGFKEYSDMRKLLCEVLSFTLLPDQIQG…
		9		7.39e-69	1	yes	2	yes	CAMPEP_0192949776	>Thalass_rotula_0192949776	RNMVHIETPFGLPIEAVYEGVHDGEELGDGIAGIVRKITHRDTGIHRAVKRLDLSLVTSDEELGRLLDEIKIMCCLDHPNVVCLEEVYEGENELFLTQKLCEGGDLFDRLEDQSNFCYTEAGCARLINQIISSVSYLHSKHIIHRDLKLENFLFQDKTDDSKLIMIDFGLSKHFVKGEVQHEVVGTPYTVAPEVILGKGYDEKCDVWGIGVIAYLLLSGETPFGGACEDDDKREVKRKILSGDVSFENEYWDHVSESAVDFIKSLLKLDPEERPSASELKKHPWLKSMKRNVADGLDELSLSSHVVNGLVSFKELSSTRKFLREIISYTLQPDQITGLHAEFEKIDVSDKGEISLSCFKEALIANSDHHSLSETEIEAIFNGLKVRNTDMSIRWHEFIA…
		10		3.59e-64	1	yes	1	yes	CAMPEP_0192976792	>Thalass_rotula_0192976792	ELPIGKPIQEVYDGVHDGPILGSGISGVVRLVTHRRTGVEYAVKCLDLKGVVDQEEGMRQLKEEIYIMCQLDHPNIVRLEEVYESHDEIYLVQEVCRGGELFDRLDDQPDYHYTERQCAALVKQMLGAVRYIHNKGIIHRDLKLENFLFSSVEGEGSKELKMMDFGLSKHFTMGEVHHEAVGTPYTVAPEVIRGSYDEKCDVWAIGVITYLLLSGDPPFGGCGGPETLSQVRDNILRGAYDLEEPSETWQNVSPEAKDFIRSLLVVNPMARPTARQAKESKWLQMWERWENSGNEVDSMINPNVVKALVGFKEYSDMRKLLCEVLSFTLLPEQIQGLRKEFEKYDQDGTGEITLSALKKVLIGNASTGX
		11		2.24e-62	1	yes	2	yes	CAMPEP_0192958056	>Thalass_rotula_0192958056	SNRIMVHIETPLGLPIEEVYDGVHDGEELGEGIAGKVRRITHRTTGIQRAVKRLDLQCVATSDDTADLDRLLNEIKIMCCLDHPNVVCLEEVYEGDSELFLTQELCEGGDLFDRLEKQSDECFGEAECTGLVRQIISSVSYLHSKDIIHRDLKLENFLFRDETDDSELIMIDFGLSKHFVKGELQHELVGTPYTVAPEVILGEGYDEKCDLWGIGVITYLLLSGETPFGGACGEDLNEVKQNILSGNVSFESQCWDHVTTEAIDFIKSLLLLNPEERPSAIELQEHPWLKSMKRSSSHGGSDDSSSSLSPKVVNGLVSFKELSYTRKFLREIISYTLQPDQVSGLHQEFEKIDVDGKGEISLSCFKEALITNFNSEQQDTLSDAEIEASFNGLKVRNTD…
		12		1.81e-59	1	yes	0	no	CAMPEP_0192950390		PCTSEESTSTADASITGKIRNIEYKYHVDPQVLGTGHHGSVRECIDRATGQRYAVKSIRKSDPAVKPGGLAREIILLQEMKHQSIVQLIDVHEDAEYVHLVTDLCSGGELFDKIIERRSDRSNGAACFVEHEAARIMHQILTAVSYMHKHGVVHRDLKPENILFETNDEDSPIKVIDFGLARKHVGNMDPPMTSFVGTPYYVAPEVLQQKYDSSCDVWSIGVITYIMLCGYPPFNAPDNRELYDSVRRARLNFPSSEWSGTSREARDFVRQLLQKDPRKRMTVEQALHHPWLVRHTANDVVMVDEARQDNLSVEVVFHGLSRRDSIICGYIENCEVX
		13		2.91e-55	1	yes	0	no	CAMPEP_0192949892
		14		2.62e-54	1	yes	0	no	CAMPEP_0192979344		TPTSAIICITGKFSNIEHSYHVDPRVLGTGQHGSVRECINRTTGHRFAVKSIRKSDPAVKPAGLAREIMLLKETKHRNIVRLVDIYEDADYVHLVTDLCNGGELFDKIIEKTSLSSSNNDGTDSDNNACFSEDEAARIIHQLLTAISYMHERNIVHRDIKPENIIFESTNEDSPIKLIDFGLSRKHRTNNEAPMTTIVGTPYYIAPEVLRRRYDKSCDVWSVGVIAYILLCGYPPFNGANNERTHRSVLRGLYHFPMEDWKDVSAEAVDFIRRMLRMDPRKRMTAEQALNHPWIVKHFGMTGTATERMVEEECKDNSSVEIVYDQSLANQQQLTVQ
Cyclophora tenuis	ECT3854	1	Transcriptome	0	1	yes	4	yes	CAMPEP_0116559682	>Cyclophora_tenuis_0116559682	XKPSVVESERRKVENLYALKTIILSRVTPDFVEELRNEIGXLRTLDHPNIVKAYEVFEKKSSIYIVMELCSGGDLYRRLPYSEQEAAKITTDVVHRDLKFENIMFENNMPDSEIKVIDFGLSKKFLPTERVRTMSEGVGTIYTMAPQVLQGVYTSQADLWSAGVIAYMLLSSQKPFYHKRRKRVIDKIMRGSYSFTSVLWDQMTDDSKKFVSNLIVVDPKKRMTAAQALKHSWLEKQFALSDRRPTEQLMSQVHDNIVAYKDASDLKKLALNVIAHKSSTEEIIHLRAAFDQYDTGNDGYITFVEFKEALKECNYPEDDIKEIFESIDVNQNGHIMYTEFLAATLEARGGIEEERLAEAFDRLDSDDSGYISFENLRGLLGEEWSKXRIDELIKEADTN…
		2		3.33e-77	1	yes	2	yes	CAMPEP_0116568282	>Cyclophora_tenuis_0116568282	STGHKNSKTNKNPQPTSTAKPEKKEKRVKMMGEESAHTFEGDKAKPRPDKQKGPVLITDALSDVRVNYHINPKELGHGHYGVVRKCMDRKTEKWYAIKSIRKSKVSKIEVLKREIEILKEVDHPNIIRLIDVYEDQKYLHLITELCSGGELFDRIIAKTHSAEGHFSEKDAAKLVNDILDAIAYCHDVKGIVHRDLKPENFLFLSKDEDSPIKIIDFGLSRHDSSTHIMKTKVGTPYYVAPEVLRREYTKSCDIWSIGVITYILLCGYPPFYGDSDNEIFESVRVGRYDFPSPEWDDISKDAKEFIGFLLKMDPTKRLTAAQAMKHKWIAGQLSSKIAPARRASVSHGSGRGATFKRYMAMQKLKKAALADIASSLTQEEVGTLEDIFRSIDKDGDGTM…
		3		3.74e-74	1	yes	2	yes	CAMPEP_0116560020	>Cyclophora_tenuis_0116560020	STGHKNSKTNKNPQPTSTAKPEKKEKRVKMMGEESAHTFEGDKAKPRPDKQKGPVLITDALSDVRVNYHINPKELGHGDRKTEKWYAIKSIRKSKVSKIEVLKREIEILKEVDHPNIIRLIDVYEDQKYLHLITELCSGGELFDRIIAKTHSAEGHFSEKDAAKLVNDILDAIAYCHDVKGIVHRDLKPENFLFLSKDEDSPIKIIDFGLSRHDSSTHIMKTKVGTPYYVAPEVLRREYTKSCDIWSIGVITYILLCGYPPFYGDSDNEIFESVRVGRYDFPSPEWDDISKDAKEFIGFLLKMDPTKRLTAAQAMKHKWIAGQLSSKIAPARRASVSHGSGRGATFKRYMAMQKLKKAALADIASSLTQEEVGTLEDIFRSIDKDGDGTMTLQDLTDAL…
		4		1.31e-53	1	yes	0	no	CAMPEP_0116579330		LSEGPPAVVEPKEKKKKKRKSKTKIMSRSISIHDAPAPNSTSGMRFDQLYRLKGVLGTGAFSTVREGYHRSSTNYTYAVKCVNRKKLSEEDEAALLDEVSILKELKHMHIIRLYDFFVEDSTYYLVMERMSGGELFDRIVAKAYYNEKEARDVCKILLEAVGYCHDNHVAHRDLKPENLLLLSEDDDSTVKIADFGFAKKVYAPQSLTTQCGTPGYVAPEILEGIPYDNRADMWSVGVILYILLGGYPPFIENNQRDLFRKIRRGEYEFHEEYWGTVSQAAKDLISSLLTVDPVSRLTAQEALDNSWIRENDAKLADKDLGKNLQALTSFNAKRKFKAAVSTVMAVNKLQSLGKDFLKNL
		5		4.64e-52	1	yes	0	no	CAMPEP_0116553016		SEGPPAVVEPKEKKKKKRKSKTKIMSRSISIHDAPAPNSTSGMRFDQLYRLKGVLGTGAFSTVREGYHRSSTNYTYAVKCVNRKKLSEEDEAALLDEVSILKELKHMHIIRLYDFFVEDSTYYLVMERMSGGELFDRIVAKAYYNEKEARDVCKILLEAVGYCHDNHVAHRDLKPENLLLLSEDDDSTVKIADFGFAKKVYAPQSLTTQCGTPGYVAPEILEGIPYDNRADMWSVGVILYILLGGYPPFIENNQRDLFRKIRRGEYEFHEEYWGTVSQAAKDLISSLLTVDPVSRLTAQEALDNSWIRENDAKLADKDLGKNLQALTSFNAKRKFKAAVSTVMAVNKLQSLGKDFLKNLS
		6		5.41e-52	1	yes	0	no	CAMPEP_0116560392		GPPAVVEPKEKKKKKRKSKTKIMSRSISIHDAPAPNSTSGMRFDQLYRLKGVLGTGAFSTVREGYHRSSTNYTYAVKCVNRKKLSEEDEAALLDEVSILKELKHMHIIRLYDFFVEDSTYYLVMERMSGGELFDRIVAKAYYNEKEARDVCKILLEAVGYCHDNHVAHRDLKPENLLLLSEDDDSTVKIADFGFAKKVYAPQSLTTQCGTPGYVAPEILEGIPYDNRADMWSVGVILYILLGGYPPFIENNQRDLFRKIRRGEYEFHEEYWGTVSQAAKDLISSLLTVDPVSRLTAQEALDNSWIRENDAKLADKDLGKNLQALTSFNAKRKFKAAVSTVMAVNKLQSLGKDFLKNLS
Astrosyne radiata	13vi08-1A	1	Transcriptome	0	1	yes	4	yes	CAMPEP_0116828842	>Astrosyne_radiata_0116828842	RKSKHNVLEDERRSVEMMYALKTIILSRVSPEFIEELRNEIGIXQDPNIVKAFEVFENKNQKIYIVMELCSGGDLYRRLPYSEKEAAKISGKLLSAIAYMHDNDVVHRDLKFENIMFENNTPEAEIKVIDFGLSRKFLPEERTRTMTEGVGTIYTMAPQVLQGVYTSKADLWSCGVISFMLLSSQKPFYDKRRKKLIDKIMRAHFQFRGVLWEQVSSEAKDFVSKLLVLDPKERMSATQALNHAWLGKTFKLSDRRPTEDLMRDVHVHLVAYKNSSDLKKLALNVIAHKSSTDEIKNLRQVFDQYDENNDGSITFSEFKEVLAKETTLPEQEVRDIFESIDVNNNGHIMYTEFLAATLEARGNIEEERIAEAFDRIDSDDSGYISRENLKEILGPEYNN…
		2		0	1	yes	4	yes	CAMPEP_0116857210	>Astrosyne_radiata_0116857210	LMREREGDVLKKYEIIKIIGEGSMGSVSKARVRSNQVGGSAYKNSGGCLSLFCPRKSKHNVLEDERRSVEMMYALKTIILSRVSPEFIEELRNEIGILKSLDHPNIVKYPNIVKSESPEQRNXKNKAFEVFENKNQKIYIVMELCSGGDLYRRLPYSEKEAAKISGKLLSAIAYMHDNDVVHRDLKFENIMFENNTPEAEIKVIDFGLSRKFLPEERTRTMTEGVGTIYTMAPQVLQGVYTSKADLWSCGVISFMLLSSQKPFYDKRRKKLIDKIMRAHFQFRGVLWEQVSSEAKDFVSKLLVLDPKERMSATQALNHAWLGKTFKLSDRRPTEDLMRDVHVHLVAYKNSSDLKKLALNVIAHKSSTDEIKNLRQVFDQYDENNDGSITFSEFKEVLAK…
		3		8.69e-90	1	yes	0	no	CAMPEP_0116862470	>Astrosyne_radiata_0116862470	LATKLMREREGDVLKKYEIIKIIGEGSMGSVSKARVRSNQVGGSAYKNSGGCLSLFCPRKSKHNVLEDERRSVEMMYALKTIILSRVSPEFIEELRNEIGILKSLDHPNKAFEVFENKNQKIYIVMELCSGGDLYRRLPYSEKEAAKISGKLLSAIAYMHDNDVVHRDLKFENIMFENNTPEAEIKVIDFGLSRKFLPEERTRTMTEGVGTIYTMAPQVLQGVYTSKADLWSCGVISFMLLSSQKPFYDKRR
		4		1.59e-88	1	yes	4	yes	CAMPEP_0116865224	>Astrosyne_radiata_0116865224	MRAHFQFRGVLWEQVSSEAKDFVSKLLVLDPKERMSATQALNHAWLGKTFKLSDRRPTEDLMRDVHVHLVAYKNSSDLKKLALNVIAHKSSTDEIKNLRQVFDQYDENNDGSITFSEFKEVLAKETTLPEQEVRDIFESIDVNNNGHIMYTEFLAATLEARGNIEEERIAEAFDRIDSDDSGYISRENLKEILGPEYNNDQIDKIIGEADTNHDGKISFEEFKVFFRSHNDRMAVDVGAMDLTFHESEVGLVDIDAVIPGGKHDKN
		5		4.21e-80	2	yes	4	yes	CAMPEP_0116832404	>Astrosyne_radiata_0116832404	RDSEVKVINFGLTRKYMNHERFSPETTDPGLYAAAPESFRGVYTMKGDVWSIGVITYCLLSSFKPFWGKRWQEKIMNGEYDFDHSVWESVSSDGIDFVSSLLQVDASNRPDAKRAMKHAWLRKHAFRKGSAVPKDDNDNVERTLREADFKRVALNVIAQRLSDDQIIGLLEQVHIYDNDKDGIMTHAEFKDMLKGQEFTHVVDGISLKTKDFEQSGSINVLEFLNATLAARGHILEDLYTEEFRNSEQQSGYIVKARLVEMLEATGAAVDAEDLFAEAGLDPGEDYIAFEEFLRVFRKLHTKTVCSRIQADLVSMTTAVSGKTSLSTQDGPSLNIHTRFEMTRRLGGSESVVFEVVPRGLREAEMKRASRELHDATWSNNALVRRETEFDKDSLQSLEH…
		6		4.21e-80	2	yes	4	yes	CAMPEP_0116847824	>Astrosyne_radiata_0116847824	RDSEVKVINFGLTRKYMNHERFSPETTDPGLYAAAPESFRGVYTMKGDVWSIGVITYCLLSSFKPFWGKRWQEKIMNGEYDFDHSVWESVSSDGIDFVSSLLQVDASNRPDAKRAMKHAWLRKHAFRKGSAVPKDDNDNVERTLREADFKRVALNVIAQRLSDDQIIGLLEQVHIYDNDKDGIMTHAEFKDMLKGQEFTHVVDGISLKTKDFEQSGSINVLEFLNATLAARGHILEDLYTEEFRNSEQQSGYIVKARLVEMLEATGAAVDAEDLFAEAGLDPGEDYIAFEEFLRVFRKLHTKTVCSRIQADLVSMTTAVSGKTSLSTQDGPSLNIHTRFEMTRRLGGSESVVFEVVPRGLREAEMKRASRELHDATWSNNALVRRETEFDKDSLQSLEH…
		7		4.41e-78	1	yes	2	yes	CAMPEP_0116830962	>Astrosyne_radiata_0116830962	AETFGATKGKQRPDKQKGPVVITDALSDVRENYHINPKELGHGHYGVVRKCMHRETKEWYAIKSIRKSKVSKIEVLKREIEILKEVNHPNIIKLIDVFEDQKYLHLITELCTGGELFDRIIAKTHSAEGHFSENDAAKLVNDILDAIAYCHDVKGIVHRDLKPENFLFLTKADDSPLKIIDFGLSRHDSQTNIMKTKVGTPYYVAPEVLKREYTKSCDIWSIGVITYILLCGYPPFYGDSDTEIFESVRVGRYDFPSPEWDDISQDAKDFIGCLLLKDPKSRLTAQQAMKHKWIKEHLEADDDDERRRKSVSHASDRGVTFKRYMAMQKLKKAALNDIAANLTQEEVGTLEDLFKSLDKDGDGTMTLGDLDDALARENYSIKVRGDLQDLREDLCLSGT…
		8		4.41e-78	1	yes	2	yes	CAMPEP_0116850984	>Astrosyne_radiata_0116850984	MTEGSAETFGATKGKQRPDKQKGPVVITDALSDVRENYHINPKELGHGHYGVVRKCMHRETKEWYAIKSIRKSKVSKIEVLKREIEILKEVNHPNIIKLIDVFEDQKYLHLITELCTGGELFDRIIAKTHSAEGHFSENDAAKLVNDILDAIAYCHDVKGIVHRDLKPENFLFLTKADDSPLKIIDFGLSRHDSQTNIMKTKVGTPYYVAPEVLKREYTKSCDIWSIGVITYILLCGYPPFYGDSDTEIFESVRVGRYDFPSPEWDDISQDAKDFIGCLLLKDPKSRLTAQQAMKHKWIKEHLEADDDDERRRKSVSHASDRGVTFKRYMAMQKLKKAALNDIAANLTQEEVGTLEDLFKSLDKDGDGTMTLGDLDDALARENYSIKVRGDLQDLREDL…
		9		7.66e-72	1	yes	2	yes	CAMPEP_0116827660	>Astrosyne_radiata_0116827660	XMCQLDHPNIVRLEEVYESHSEIYMVQELCLGGELFDRLDEQPDYHYTEAECARLVKQMLNAVRYLHSKGIIHRDLKLENFLFSSTSQDSELKMIDFGLSKHFKFGEVHHEAVGTPYSVAPEVIRGSYDERCDIWAIGVITYLLLSGDPPFGGCGGPEPLMTVRSNILRGAFKFEPEDIWSIVSPQAKAFIKKLLVTDPKNRPTAEESQKHAWLREWACRDLKEDDQKLNPNVVKALVTFKEFSDMRKLLCEVLSFTLLPDQIKELRKEFEKMDTDGSGEISLAALKQVLMTNAGAGSLGALTETEVEDIFNAMRVRKTETRIHWHEFIAAGLSQCHVDERNLRLAFDRLDSDHKGYITFENVMDLMGNDALESEDAMRTMWGDGMKACNKSKHARITY…
		10		4.62e-70	1	yes	3	yes	CAMPEP_0116837334	>Astrosyne_radiata_0116837334	KAGGLKEKYRKGENPLEEFAIVEVPDIHPQTELSIVKPVSEKATKEHHSSLYIMKTLRMLDPTSSKTKVDPSSLRVVRKVINQIRPLDHSGVVHIYDVFEYEQNLYLILEKCDGEPIWSPHHNHYNEGEVARLIFKLLSIIRYMHDHGVVHGDLRPECSICFASGDSGDLKLVDFGLHYYEGKNAREDGGFLEYHYAQAPEALLGNPSFESDCWSVGIICYILITGKKPFHDEHDLTTVFGEPVLDFSDPVWEGKDDAKDFIIDMLHMKPERRMNATQALEHAWIQNHVERDNGQEIHQDFLQGVADHLVQYASEPKLKKAALSIMAHWADSPEIAQLRSVFEHFDEDKNGSITKDELYNALRELKVSEASIMEVFAAMDFNNDANIEYSEFLGALLEF…
		11		3.42e-62	1	yes	2	yes	CAMPEP_0116826986	>Astrosyne_radiata_0116826986	LDHPHIVRLEEVYEGLSEIFLVMELCKGGDLFDRLDEQPDYHYTEHQCARLIKQMLSSVRYLHSKNIIHRDLKLENFLFEDTETESVLKMIDFGLSKHFTFGEEHHEAVGTPYTVAPEIITGSYTEKSDIWAIGVITYLLLSGETPFGGVDGEDLMEVRSNILRGSVDFEPAEIWAHVSDMAKDFVMSCLMKDQDTRPSAKQAQRHPWIQTYAKSGANNEMGQKLNQNVVNALVSFKEYSDMRKLLCEVLSFTLLPDQIQDLREEFEKMDNGDGEISLADLKQVLMESAESRTLGGMTEKEVEDVFNALRVRKTETKIRWHEFIAAGLSQCKVDERNLKLAFDRLDTERKGXMDLLEGSDVCENKDDLEMMWMESIEHIQGDLERITEKEFLLIMKGQA…
		12		5.29e-49	1	yes	0	no	CAMPEP_0116840820		MGDCCSKESSAAPTSSSTAATGGGGLSSPEPRRSVPIEDSSSNKSFTELYKLGKQLGEGAFSVVKDGQHKQSNENFAIKIVTKAKLTQEDEEALKDEIGVLRELQHQHIIRLYDVFDEPQYYYLVTEKMSGGELFDRIVQKSYYNEKEARDVCKILFEAMRYCHSKRVAHRDLKPENLLLFSEHNDSDIKIADFGFAKKVLEPNTLTTQCGTPGYVAPEILEGVPYDTKADMWSLGVIVYILLGGYPPFIEQNQRDLFRKIRKGQYEFHEEYWGQVSGEAKELISSLLTVSPARRLSAEDSLRNQWITQDASALAGKDLGKNLEEFKKFNAKRKFRGAVRAVVAANKITSLGENFKMNLD
		13		5.29e-49	1	yes	0	no	CAMPEP_0116843164		MGDCCSKESSAAPTSSSTAATGGGGLSSPEPRRSVPIEDSSSNKSFTELYKLGKQLGEGAFSVVKDGQHKQSNENFAIKIVTKAKLTQEDEEALKDEIGVLRELQHQHIIRLYDVFDEPQYYYLVTEKMSGGELFDRIVQKSYYNEKEARDVCKILFEAMRYCHSKRVAHRDLKPENLLLFSEHNDSDIKIADFGFAKKVLEPNTLTTQCGTPGYVAPEILEGVPYDTKADMWSLGVIVYILLGGYPPFIEQNQRDLFRKIRKGQYEFHEEYWGQVSGEAKELISSLLTVSPARRLSAEDSLRNQWITQDASALAGKDLGKNLEEFKKFNAKRKFRGAVRAVVAANKITSLGENFKMNLD
Thalassionema frauenfeldii		1	Transcriptome	0	1	yes	4	yes	CAMPEP_0178925632	>Thalass_frauenfeldii_0178925632	TLNSNLLWHLAGDVTKKYEIVKDIGMGSMGAISKARIRPSKVGGSAYAMDANDCGCFGFSVKKKAKKEVPPDRSARNDTIYYALKTIMISRISPDFIEELKNEIDILKSLDHPNIVRAFEVFDNKSQIYIVLELCSGGDLYRRLPYSEQQAASISGKICSAIAYMHQKNVVHRDLKFENIMWENDTSEEIKIIDFGLSKKFLPNESNRTMTEGVGTIYTMAPQVLQGVYTSQADLWSTGVITFMLLSSQKPFHHKRRRKLIDMIMRCDYKFRGEIWNTISTEAKDFVSKLLVLDPRKRMNANQAIQHEWFANAYRLSDRRPTESLMQKVEDNLLGFKETSTLKQLALNVIARKSTPDEIYQLRKAFNQFDVKNDGIVTYTEFKAALKESDYTEEELEEI…
		2		2.24e-140	1	yes	4	yes	CAMPEP_0178914096	>Thalass_frauenfeldii_0178914096	PSIHSKDLTSNLMRQQKNRDPLFYYEVLKVLGVGSMGSVSMVRKRDEFIGGSARRKLVKSIRRQKRYEDCFSLPIIGPFFRYIMERSKKVDDVSRHQRNIXGIRQKSNFGEISNEANSIAAFALKSIHLNRVTDKVFVSELKNEIEILKSLDHPHIVRPIETFLHRNQLFVVMELCSGGDLYSQDPYVEDEAARIISSILSAVSYMHSKNVVHRDLKYENILFVSNSSRSEIKLIDFGLSKKYVSDSGEMTEGVGTIYTMAPEVLKGTYTSQADLWSVGVIAYMLLSSQMPFYGRKRRHIVEQIMECKFDFKGRRWKRVSKQAKAFVEDLLVADPSERATADEAYQSLWLNMRHSATTREPTVDEIELAHQTLKNYAGYSHLKKLALMVIAHKSTSNEI…
		3		6.36e-128	1	yes	3	yes	CAMPEP_0178926202	>Thalass_frauenfeldii_0178926202	REKLTRERINQDPMRFYEVHAVLGGGSMGSVSKVKKREDALGGSARPKFQKTLEDGIFSKLFRCFHIDCCDPKEDSENSEASCNSKDIFLKSQSSFSSTGSQTGNGEERRISSMISFTHRDAFYALKSIHLAQARNKTFRDELKNEVEILKTLDHPNIVRPIETFDFKNSLYLVLELCSGGDLYTRDPYDESTSARVSQSIISAVAYMHQRGVCHRDLKYENIMFLSTRPDADVKIIDFGLSKKYGAAESEDMHDTVGTVYSMSPEVLLGTYTNKADIWSCGVISFMLLSSTMPFYGHNQKSVMRRIMKGKYEYRAPKWKKVSQLAKDFVSQLLIFEASDRPAAEEAARCQWLENEKIFRSYKSAKTSAENMNAVQASIQNFSAYPTLKKLALMVVAHK…
		4		6.36e-128	1	yes	3	yes	CAMPEP_0178938934	>Thalass_frauenfeldii_0178938934	LTRERINQDPMRFYEVHAVLGGGSMGSVSKVKKREDALGGSARPKFQKTLEDGIFSKLFRCFHIDCCDPKEDSENSEASCNSKDIFLKSQSSFSSTGSQTGNGEERRISSMISFTHRDAFYALKSIHLAQARNKTFRDELKNEVEILKTLDHPNIVRPIETFDFKNSLYLVLELCSGGDLYTRDPYDESTSARVSQSIISAVAYMHQRGVCHRDLKYENIMFLSTRPDADVKIIDFGLSKKYGAAESEDMHDTVGTVYSMSPEVLLGTYTNKADIWSCGVISFMLLSSTMPFYGHNQKSVMRRIMKGKYEYRAPKWKKVSQLAKDFVSQLLIFEASDRPAAEEAARCQWLENEKIFRSYKSAKTSAENMNAVQASIQNFSAYPTLKKLALMVVAHKSTS…
		5		3.67e-123	1	yes	3	yes	CAMPEP_0178906064	>Thalass_frauenfeldii_0178906064	NQDPMRFYEVHAVLGGGSMGSVSKVKKREDALGGSARPKFQKTLEDGIFSKLFRCFHIDCCDPKEDSENSEASCNSKDIFLKSQSSFSSTGSQTGNGEERRISSMISFTHRDAFYALKSIHLAQARNKTFRDELKNEVEILKTLDHPKXPIETFDFKNSLYLVLELCSGGDLYTRDPYDESTSARVSQSIISAVAYMHQRGVCHRDLKYENIMFLSTRPDADVKIIDFGLSKKYGAAESEDMHDTVGTVYSMSPEVLLGTYTNKADIWSCGVISFMLLSSTMPFYGHNQKSVMRRIMKGKYEYRAPKWKKVSQLAKDFVSQLLIFEASDRPAAEEAARCQWLENEKIFRSYKSAKTSAENMNAVQASIQNFSAYPTLKKLALMVVAHKSTSEEIGFLRQ…
		6		2.42e-77	1	yes	2	yes	CAMPEP_0178913676	>Thalass_frauenfeldii_0178913676	SKGKHRPDKQKEPVLVTDALADVRADYHINPKELGHGHYGVVRKCMHRVTKEWYAIKSIRKSKVGKIEVLKREIEILREVDHPNIIRLKDVFEDQKYLHLITELCSGGELFDRIIEKTNSVEGHFSEHHAAKLIRDICDAISYCHDVKQIVHRDLKPENFLFLTDADDSPIKIIDFGLSRHDDQNFGVMKTKVGTPYYVAPEVLKRQYTKSCDVWSIGVITYILLCGYPPFYGDSDNEIFESVRVGRYDYPAQEWDEISQDAKDFIDSLLKKNPDDRLSAADAMKHKWIIKQLGEKPNKRSSVSFASDRGQLFQRFLAIKKLKKAALGEIASHLTKEEVGILGDIFKAIDKDGDGTLTLSDLDEALAAEQFPKEIVENLKELRGKLSLEGTDKINWKEF…
		7		2.86e-74	1	yes	3	yes	CAMPEP_0178907286	>Thalass_frauenfeldii_0178907286	EGDLNSNVVHIEVPFGKPIEEVYDGVHNGPVLGSGISGLVRLVTHKATGVKYAVKCLDLGLVDSAEGLQQLREEIFIMCQLDHPNIVRLEEVYESHSEIYLVQELCLGGELFDRLDEQPDYHYTECECAKLVKQMLCAVRYLHSKGIIHRDLKLENFLFSSTSQDSELKMIDFGLSKHFKFGEVHNDAVGTPYTVAPEVIRGKYDERCDIWAIGVITYLLLSGDPPFGGCGGPEPLLTVRSNILKGFFEFEPEEIWSIVSPQAREFIKKLLVTDPKLRPTAKDAQQHAWLQEWATREMQDDDNMLNPNVVKALVSFKEFSDMRKLLCEVLSFTLLPDQIKDLRKEFEKMDTDGSGEISLQALKQVLMTNAGAGSLGALTETEVEDIFNAMRVRKTETRI…
		8		3.31e-74	1	yes	3	yes	CAMPEP_0178925674	>Thalass_frauenfeldii_0178925674	VRKQEGDLNSNVVHIEVPFGKPIEEVYDGVHNGPVLGSGISGLVRLVTHKATGVKYAVKCLDLGLVDSAEGLQQLREEIFIMCQLDHPNIVRLEEVYESHSEIYLVQELCLGGELFDRLDEQPDYHYTECECAKLVKQMLCAVRYLHSKGIIHRDLKLENFLFSSTSQDSELKMIDFGLSKHFKFGEVHNDAVGTPYTVAPEVIRGKYDERCDIWAIGVITYLLLSGDPPFGGCGGPEPLLTVRSNILKGFFEFEPEEIWSIVSPQAREFIKKLLVTDPKLRPTAKDAQQHAWLQEWATREMQDDDNMLNPNVVKALVSFKEFSDMRKLLCEVLSFTLLPDQIKDLRKEFEKMDTDGSGEISLQALKQVLMTNAGAGSLGALTETEVEDIFNAMRVRKT…
		9		1.01e-70	1	yes	3	yes	CAMPEP_0178904996	>Thalass_frauenfeldii_0178904996	VFDEGIDKSHHNVLVPMEMLGKPIEKIYHGVHDGPELGTGITGIVRKVTHKVTGHEFAVKRLDLGNIKTEQQLQQLREEIAIMCQLDHPNVVQLKEVYESPTAIYLVQELCLGGDLFDRLDKQDDVHYTEAGCARIMKQIVDAVRYIHDKGIIHRDLKLENFMFSNDSPDSELRMIDFGLSKHFKFGDVHNEAVGSAYTVAPEVIRGEYNEKADEWSIGVITYLLLSGETPFGGAGEEDISPMQTRAMILSASYEFEPEYIWENVSEQAIDFIKSLLVTDPSKRPSVKALQKSEWLQVWADVKRKDEGQQINPNVVQALVSFKEKDDMLKLLSEVLSFTLLPGQLEELRKQFELLDPEGRGEISLGALKRALLNNAGAGALGSLTETEVEDIFEAMRVR…
		10		1.31e-70	1	yes	3	yes	CAMPEP_0178934136	>Thalass_frauenfeldii_0178934136	ASASSIENLSTPHLREKLTRERINQDPMRFYEVHAVLGGGSMGSVSKVKKREDALGGSARPKFQKTLEDGIFSKLFRCFHIDCCDPKEDSENSEASCNSKDIFLKSQSSFSSTGSQTGNGEERRISSMISFTHRDAFYALKSIHLAQARNKTFRDELKNEVEILKTLDHPVSTYYCASSSSENSKKYGAAESEDMHDTVGTVYSMSPEVLLGTYTNKADIWSCGVISFMLLSSTMPFYGHNQKSVMRRIMKGKYEYRAPKWKKVSQLAKDFVSQLLIFEASDRPAAEEAARCQWLENEKIFRSYKSAKTSAENMNAVQASIQNFSAYPTLKKLALMVVAHKSTSEEIGFLRQMAKKYDINKGGVNLNEFKAALQDYNYTDEEVERMFRGVDMDNSGCIN…
		11		1.2e-55	1	yes	4	yes	CAMPEP_0178899200	>Thalass_frauenfeldii_0178899200	LILNMGNAESNQKNQTLQNNLVFREKGTKLEDHYDLKGSELGLGSKEETKIVRAESKHYTKSNRNSNDKSSSSSEAVGYAVKLYNGKQQNTSCSQPDFKEEARLLQLCDHPKYHKDYMVSTILTLKQQEHPKXLPGAKPKNVSLVLELCDGGSLQSRFPFDHEKAKVIEEEAQNVIRQVMYAVAHMHHRNIVHRDIEVTNIMYKSPPDESESTNDQGSDKKSKKKEGRYPAQIKLIDFGCATQQIYDEARKKFTPLKEKTGPITAMAPEVVRGEYGPKCDVWSVGILTYNLLMKGKQVYVGNTNEEIEKRIKDGLFAVSYVGWRHSENGKDFIKKCLTRNDSLRPSAVEMMRHPWLRPKVSAEDIGLGAGDETVVMLPNYLLVSLQLYLQANQLKRIAL…
		12		1.13e-50	1	yes	0	no	CAMPEP_0178926498		MSNELQDVGNGILTDDTPQPSSSSGMRFEELYRLKGVLGTGAYSTVREGYHTRSNNDVTYAVKCINRKKLSEEDEAALLDEVAILQEMKHIHIIRLYDFFVESSTYYLVMERMSGGELFDRIVAKAYYNEKEARDVCKILLEAVRFCHENHIAHRDLKPENLLLLSEDDDSTVKIADFGFAKKVRAPQSLTTQCGTPGYVAPEILEGVAYDTMADMWSVGVILYILLGGYPPFIENNQRDLFRKIRRGEYEFHEEYWGTVSVEAKELISSLLTVDPSSRLNAGQALQNSWIRVDDEVLARKDLGVNLQQLTKFNAKRKFKAAVSTVMAVNKLQSLGRDFLKNLS
		13		1.28e-48	1	yes	0	no	CAMPEP_0178899678		MAPNRKNLADILQSIPDLKDKVKPEYLPLTHPNEQNRHVRAGQSKPPAEKYKVPEYDTTNVDVKYFIEYSREIGRGTGTIVHKCIERRNGKQYAIKTIPKKLNRTVDVETTILSEMNHPNIIGFNNVLEDEKAVYVVTELCDGGDLFSAVVSNSEKKHKNFSDREAARIIQQLLEGVDHIHSKDVCHRDLKLENILLIKKNKLDIKIIDFDLATKHYISDEPLSNPAGTAHYMAPEVVQRTYSKSCDIWSIGVIAYALLSGTLPFVGKNNKDTFDMIKNMELQFPPKAWAGVSETAKDFIANCLEKNQFKRLSAKALLQHDW
		14		7.53e-46	1	yes	0	no	CAMPEP_0178915172		XCRICAFSYLFQLPALPASTNIPLAHQLSAVTLNNKKTCKMGDCCSKSASDERGNGPSQATAAEPRRSVPAEDSSSNKSFSELYKMGKQLGEGAFSVVKDGTHKQSGESYAIKIVTKAKLTEEDEEALKDEIAVLKELKHQHIICLYDVFDEGQYYYLVTEKMGGGELFDRIVQKSYYNEKEARDVCKILFEAMRYCHSKKVAHRDLKPENLLLNSEHDDSDLKIADFGFAKRCTQPNSLKTQCGTPGYVAPEILEGVPYDTQADMWSLGVIVYILLGGYPPFIEPNQRDLFRKIRKGQYEFHQEYWGAVSSDAKDLISSLLTVNPSRRLSAKDTLKNVWICGDDDQLAGKDLGKNLQEFKKFNAKRKFKGAVKAVIATNKITSLGIDFKKLLD
Nitzschia punctata	CCMP561	1	Transcriptome	1.56e-128	1	yes	4	yes	CAMPEP_0199325938	>Nitzschia_punctata_0199325938	TAEIKVIDFGLSKKFANNKIGIMHEGVGTLYSMAPQVLQGVYTSQADMWSCGVITYMLLSSHRPFYNKKRKFMIDRIMRCDYTFEKDYWKPISDEAKDFISKLLVLDPSVRFNAAQAQQHKWLSKEFKQCDRVPTESFQNAVADNLLVYRETASLKKIALNVIAHRSSTEEILQLRKAFDQFDTANNGIISYDEFKEALKDKCNYTDKDIKEMFDSIDVNQNGHIMYTEFIAATLEAHGYVEEERIAEAFDRLDIDSSGFISKENLRQFLGDGATMEDVERMMKDADVNNDGQISFDEFLAMFQTSQDKMPLKDMQSFESGISDEADLVGLDAKIPGGKFD
		2		1.92e-126	1	yes	4	yes	CAMPEP_0199344492	>Nitzschia_punctata_0199344492	GNNANFRVSFREDVVFKMSNSSTTRSATSYGTDRESMSTSSSQQHKFTKLRSSLTRDQKNRDPFFFYQVTKNLGSGSMGDVKLVKKRADKVGGSARRDIQEAVKRQQREKECLNMPFIGGLFQFCIDADLKDTPSTSRHSTTSFLSVGNGGLDDSTTSGSRSYEDSLLFNDSSSSVSSESEIIYAMKSIHLDQVTEKVFIDELRNEIAILKDLDHPNIVRAIETFEWRGKISIVMELCSGGDLYHRDPYTEQEAARIVSSILSAIAYMHSRNVIHRDLKFENVLFVNASPMSEVKLIDFGLSRVYGENELTDVCGTIYTMAPEVIKGNHTEKADLWSIGVIAFMLLASALPFYGRDRASVVQRIMANKYSFRGKRWKAVSSQAKNFVRALLVSDPDKRA…
		3		6.63e-124	1	yes	3	yes	CAMPEP_0199334050	>Nitzschia_punctata_0199334050	XNPHPNRKLSDRPREHTTYRRKGSTSTMISYSGEMTVVYALKSIILDRVTDATFRKELLNEIAILRTIDHPNIVKAIETYDYHNRLYLVLELCSGGDLYARDPYNETQAKAITYMILDAVAYLHSKEITHRDLKYENIMFASPTSQTVKIIDFGLSKKYVKNEEHMNETVGTVYTMAPEVIRGAYDEECDLWSIGVISFMLLSSSLPFYGKSRSHVVRKILHNKYGFKGKRWKDVSPEAMAFIKSLLVHDAKKRPTAAQAMKDEWFQKDNGNDGNNSSSYIISSTVMDRVQATIQTFANYSRLKKLALYVIAHKSTDEEIGFLRRLFLARFDTEKDSPDISYPEFKEALKVYNYSDEELVRMFTGIDIDGTGKVSYSEFLAATIEAHGSIEEERIAEAF…
		4		3.76e-106	1	yes	4	yes	CAMPEP_0199349058	>Nitzschia_punctata_0199349058	GSNGGKSAITIVQPNTGQSSLFGNITVTPNDTDQNVWDVYQKIKLIAIGSTCEILTVQRKKKFTSMMKSVIDVDDDQKENDDDGNVYIMKKISKVNVEKEILHEIQTEISLLRTLDHPNVVRVYETFQDSKTVYIIMEYLKGGDLLSRKGYTEAEAAEILLQICSAIAYCHSNNVMHRDLKCENVIFDNDSNTKNDDDDDETQDLRVTLIDFGLSLRYKKMMTDFCGSLYTMAPEILKRAYTEKADMWSIGVIAYILLSGRRPYTAQTEKELMNNIYYGDPIFYDGLEWEHISEDAKQFVQSLLQYDPSSRKSAAEALQSPWLQKYHNAWHQQGDNDTSNGHITMNKIEKSLVQAHSESKFRKVAKMIIAYRYQNTDLTELREAFDMMDADNDGTITYN…
		5		3.27e-100	1	yes	3	yes	CAMPEP_0199327330	>Nitzschia_punctata_0199327330	EAPLPKLYGQITVTENEWGTRSVWDDYQKEELLMDDGIGEIWSCRIRNDNHDTGRGSKITDQMYAIKSIDKNFLSGMFAKELRNEIDVLRQLDHPNIVRIYETYENRDTIFLVMEYCSGGDLTSKFPYSEAQVARIMKQVLSAVVYCHQHKVVHRDLKLENILWATDEQVKLIDFGYAQSYRQPRREYKMKMDVGTTYTLSPQIVSGQKYTERTDEWGLGVIAYILLTGGTKPFDAEKDRKIREEIKQGEYSIDGPEWEGISKEAKEFVRQLLEYDQEKRISAEEALQSPWIQAYARSEEDKVDEEVMHIVEKAILYSIEEPRLKRLSKMIIAHDAPEERISKLRQAFVALDTSKDGTITLVEFQSVMKASSNLSENELREVFSELDLDQTGIISYTDF…
		6		6.23e-92	1	yes	4	yes	CAMPEP_0199331042	>Nitzschia_punctata_0199331042	ILSAIAYMHSRNVIHRDLKFENVLFVNASPMSEVKLIDFGLSRVYGENELTDVCGTIYTMAPEVIKGNHTEKADLWSIGVIAFMLLASALPFYGRDRASVVQRIMANKYSFRGKRWKAVSSQAKNFVRALLVSDPDKRADAESALKLAWLAHFDRQSNHKNKLADLREEQEQLARASMLRYAGYPKLKKMALMVVAHKSSSEEIGILKKLFKKYDSRHDGSIWFEEFCKTMSGHGYVEEELRNIFDAMDLSGSGGIKYTEFIAATIEAHGVITEARLAEAFDRLDSDDSGFITAKNLVEILGEDVPKDEIDAIIEEADLSNDGCVSYSDFLALFEGTQECDKENLRVLGSELSSISVESDISASDANDAHAQFLQEKHLQNTLHTWSAEMQVPAHEFAQ…
		7		5.38e-80	1	yes	3	yes	CAMPEP_0199333904	>Nitzschia_punctata_0199333904	VIGLDSMIESRREEGGLTSNVVHMEVPFGKPIEEVYDGVHTGPVLGSGISGLVRLVTHKATGVKYAVKCLDLGLVDTEEGLAQLREEIFIMCQLDHPNIVRLEEVYESHSEIYLVQELCLGGELFDRLDEQPDYHYTEAECARLIKQMLCAVRYLHSKGIIHRDLKLENFLFSSTAKDSELKMIDFGLSKHFRYGEVQHEAVGTPYTVAPEVIRGSYDERCDIWAIGVIAFLLLSGEPPFGGCGGPEPLMTVRGNILRGHFSFEPADIWGLVSNKAREFISALLVIDPKRRPTAREAQHHSWLVDWADKAKSENDNVLNPNVVKALVNFKEFSDMRKLLCEVLSFTLLPEQIKDLRKEFETLDTDGSGEISLSALKQVLVTNAGAGSLGALTEEEVEDI…
		8		9.85e-75	1	yes	2	yes	CAMPEP_0199332602	>Nitzschia_punctata_0199332602	KKHVRVDHNATTPKTKNTPNTGAASGATPMKEDCPQPEKRVVTMEPSVRSFAGPSSARRDRSDPVQITDALADVRVKYHINPKELGHGHYGVVRKCMNRETKEWFAIKSIRKAKVSKIEVLKREIEILKEVRHPNIIELIDVFEDAKYLHLVTELCTGGELFDRIIAKTQSAEGHYSEQDAASLIRDILDAIAYCHSKEIVHRDLKPENFLFLTEAEDAPIKIIDFGLSRHNDANQGIMKTKVGTPYYVAPEVLRREYTASCDIWSIGVITYILLCGYPPFYGDSDTEIFDSVRTGRFDFPSPEWDDISQTAKDFVKYMLQKEAKNRPTAAQAMEHEWITKNARCRDQPMKDAIGQKRRGSLLANTGERGTTFQKYLAMQKLKKAALVTIAKNLTHEEV…
		9		6.89e-68	1	yes	3	yes	CAMPEP_0199328298	>Nitzschia_punctata_0199328298	SLHNNLIAEDFKLGDKYEVAGSILGAGKDGKTTQIKRGQLKKYTKIEQNTGVAIKLYDGKAQTSSDLKTEAMILSQCDHPNIVKLFEVTKVDGRMSLVLELCDGGSVLDRLPYKESQASSIVRQVCSAVAYMHSKNMMHRDVECSNILFANTSEDSEVKLVDFGSACELEMVPGHEGAFRFLKEKTGSLHVMAPEVVRGKYGPKADVWSLGCVAYTLLRNGEHPIKGSTKDELERKILQGSIDYRGWNNSDTAKNFIQGTCMVNAGLRLSSAAALVHPWLKSAKREPLKTLPTELVTSFSLYRISPPLKRIALNALARKAKTSKYREVFEAINTSRSGIISKEEFLEAFKNSGNSEEEMDDMFDKVDINNNDGITYTEFMAATLEAEGELEEAHIQEAF…
		10		5.6e-67	1	yes	1	yes	CAMPEP_0199333608	>Nitzschia_punctata_0199333608	LVADELKDVQEKYKILEVLGTGSFGTVRKCRDRKTGELLACKTIKKAMIDNVENLRREISILRSVDHPHIIKFVDVFEDEKYIHLVTELCTGGELYDRVLEKAESEEGHFQEDDAAILIRDILDAIRYIHDEKHIVHRDLKPENFLLKDKSDNAPIKIIDFGLSRKDDAPFGIMTSRVGTPYYVAPEVLLNEYTYKVDIWSIGVIAYILLCGFAPFAGESDFETLHLVASGPLEFPSPEWDEISEQAKDFVSYLLNRDEEKRPTADEAMHHPWIAKHVVPPGIPKPLPFKKRSVSEKTSFLWDSGKQSAFQKFLATIKVRKALNTVAEVMTPNEAKFLGRVFRKIDKDKDGKIRVEDIDHAIETGKFSESVQGNLLAMRSIMNSTTKSRGSFDILPFLE…
		11		1.94e-55	1	yes	0	no	CAMPEP_0199337436		YKLKELLGQGTPYCTNSVVRKLTCDVAKLEVLMHSVGTFGLVRRCEDSKGESYALKTILKSKVPETNVLKREIEIMQEVNHPHIVRLYDVYENDKNIFLVTELCTGGELYDRVVDKTVNNEHFTEYDAARITRNILSAISYIHEKGIVHRDLKPENFLLKDETDEAAVKIIDFGLSRWFANSDKDGMKSRVGTIYYVAPEVLSAPSYTQACDIWSIGVVTYVLLVGFPPFNAGNERLTYDLVTEGKLVFPSPAWDDISPEAINFIRRLMNRDPEKRPTAVEALNDPWLNQEKVQPKEIDATATFVPASPRIAASTGKIVEHKDREKQTAFRRLLNTLKEKKSNYHQHRHAHANRKAN
		12		1.5e-53	1	yes	0	no	CAMPEP_0199329074		RRHIYLIMEYCPGGNLTNKHYDEPQTVIIIEKILSALKYMHSMGIAHRDIKLENIMLDRNGEIKIIDFGLATKYQSEDYSNMTDTVGTLYSMAPQVLEGAGYDYKCDLWSVGVVAYILLSARQPFWGPMKPMPWVQRRHIMMDLILKCQYAPMTGESWKDVSQSAKLFVESLLQYDPNDRPTASEAYNSKWIQSSRNVSTFSLFQTTTSLSSAKEIEKSIHELTEFRRKAWGFLATQFSHDEIMHLQNRLEGQDESGQGLVSVKQLIRTIQEVSGSVVTNEFLLSLKGEESFIKDEQHQMEYIDFMIEVKRGRKRNAMDKLVETLDKLDIDNSRQVPIDALLTLLDDDQKCPIPAEFQEEFRQILVHLKDFYGASGTLSTLHVL
Fragilariopsis cylindrus	CCMP1102	184496	Genome	8.99e-170	1	yes	4	yes		>Fracy1_184496	MEDKRRNGHSPQPNKTKCSNTATATTATTKVKGRPKQSSTIHSVILKEHNLDVYQKYTETEVLGNGSMGHVAKSSGKESSDKSYALKSIILDRVSTSFIDELKNEIHILKAMDHPNIVKLHEVFSHKKQIYMILELCDGGDLYTRLPYTEKDSAYVTGKLLSAIKYMHDHGIVHRDLKFENIMFENKSSTAEIKVIDFGLSKKFATSRLGIMREGVGTLYSMAPQVLQGIYTSQADMWSVGVIAFMLLSSHRPFYNKKRKIMIDRIMRCDYTFKKDYWKPISDDAKDFIDHLLVLDPKVRYVASKAQKHKWLHKQFKMEDRAPTESVTGRVADNLLMYKDNLSLKKLALNVIAHRSSTAEIINLRKAFDQFDSGNDGVISSEEFKVAIQDKCSYSSDEI…
		252731		3.84e-117	1	yes	3	yes		>Fracy1_252731	MKSIHLSRVTDDSFVQELKNEIAILKKLDHPHIVRPIETYQYKNQIFIIMEVCSGGDLYSRDPYTEEEAARIISSVLSAVSYLHSNNVAHRDLKYENILFVNESPKAEIKLIDFGLSKIYGNAVGANGRSATLTEGVGTIYTMAPEVLKGSYTKQADVWSVGVIAYMLLSSQMPFYGRKRQHIVEQILGGKYDFRGRRWRKIGEPAKDFVRDLLVIDPDERLDAERASSCVWLNKRFAATVRGPREKEIRSARKSMTRYAGYTKLKKMALMVVAHRSTCEEIGILRKVFQKYASNNNNGCISYEEFRDAWKESGLPPEDTKSVFDAVDLDGSGRIRYTEFLAATIEAQGAISEERLAEAFDRFDTDDSGYISVDNLAEILGKDFPRHEIQDIIGDAGET…
		207920		1.13e-114	1	yes	3	yes		>Fracy1_207920	MKSIHLSRVTDDSFVQELKNEIAILKKLDHPHIVRPIETYQYKNQIFIIMEVCSGGDLYSRDPYTEEEAARIISSVLSAVSYLHSNNVAHRDLKYENILFVNESPKAEIKLIDFGLSKIYGVGTIYTMAPEVLKGSYTKQADVWSVGVIAYMLLSSQMPFYGRKRQHIVEQILGGKYDFRGRRWRKIGEPAKDFVRDLLVIDPDERLDAERASSCVWLNKRFAATVRGPREKEIRSARKSMTRYAGYTKLKKMALMVVAHRSTCEEIGILRKVFQKYASNNNNGCISYEEFRDAWKESGLPPEDTKSVFDAVDLDGSGRIRYTEFLAATIEAQGAISEERLAEAFDRFDTDDSGYISVDNLAEILGKDFPRHEIQDIIGDAGEADDHQIDGEDHSRTSR…
		184467		6.01e-96	1	yes	4	yes		>Fracy1_184467	IYALKSIVMDRVSDPIFIKELQNEISILKTLDHPNICKAIETYEYQKKLYLVLELCSGGDLYSRDPYTEYQAKYITRSLLDACAYMHRKNITHRDLKYENIMFASPTSPNVKIIDFGLSKKYGKNEVLNQTVGTVYTMAPEVIKGDGYTQQCDVWSIGVLGFMLCSSSLPYFGKSRQVVAKRIMNGKFRFKGRRWKEISNEAKDFCETLLVQNVDDRPDCVESLTHKCSVVHRDGTTGQVVSNVVMDRVQATIQMFSGYTKLKKIALYVIAHKSTVDEIGFLQQLFQNRFDVESDGIITIDEFKDALKVYSYTDDELCTMFNAVDIDGCTSISYSEFLAATIEAHGTIEEDRIAEAFDRLDNDDDGYITVKNLKSFLGQDISLDFIDGIIDEVDVTNDH…
		199009		3.22e-94	1	yes	4	yes		>Fracy1_199009	GTLYSMAPQVLQGVYNSQADMWSVGVITFMLLSSHRPFYNKKRKIMIDRIMRCDYTFKKDYWKPISEDAKDFIDRLLVLDPKVRYDASKAQKHKWLHKQFKMEDRAPTESVTGRVADNLLMYSNNLSLKKLALNVIAHRSSTAEIINLRKAFDQFDSGNDGVISSEEFKVAIQDKCSYSNDEIKELFDSIDINNNGQIMYTEFIAATLEAQGQLDEARIAEAFDRLDTDDTGFISKENIMEFLSDTDATMKDIEHMIQAADTDHCGQVSFDEFLAMFRSDNENKNITPSYLLSSLKASSDFDPLNSPSDGSSDDVHSSDDLVGIDAVIPGGKYDITERKQEEEA
		237522		4.09e-48	1	yes	2	yes		>Fracy1_237522	MGCSSSKEEPTMAAGVEAPAANSLRDIKANIKTTQVAGAGGPPSSAPTTPTTLDTTSKTSISVVVPTNNTSTNNNNNNNNDSNNKSKNNNQGGVDGNEVAKTLALKMVQLNDVVPANNNGGGYCDDGDNNNNDNNNNRGRFLSYASGASTPNTSSDNLSGSWSGGDNGSSDGGGGGGNSKSVDTAGSTTPDNSNKKKKLYKHKHTGSAIDLENMLNEQNCTSLSSKVVHIEVPFGRPIEEVYFGVHNGIILGSGVSGLVRKVAHKKTGVEYAVKCLDLGLIETKEGLEQLRDEIFIMCQLDHPNIVRLEEVYESHSEIYLVQELCVGGELFDRLDEQPDYHYTEAECARLIKQMLSSVRYLHSKGIIHRDLKLENFLFSSSAPDSELKMIDFGLSKHFR…
		184715		3.04e-43	1	yes	1	yes		>Fracy1_184715	MEVPFGKPIEEVYDGVQTGPVLGSGISGVVRLVTHKATGVKYAVKCLDLGLVDTEAGLMQLREEIFIMCQLDHPNIVRLEEVYESHSEIYLVQELCLGGELFDRLDEQPDYHYTEAECARLIKQMLCAVRYLHSKGIIHRDLKLENFLFSSSAQDSELKMIDFGLSKHFRYGEIHQEAVGTPYTVAPEVIRGRYDERCDIWAIGVIAFLLLSGDPPFGGCGGSESLMTVRANILNGSFEFEPAEIWDLVSPTAKEFINTLLVTNPKLRPTATVAQNLTWLEEWAHRSKTDSDNILNPNVVRALVNFKEFSDMRKLLCEVLSFTLLPEQIKDLRKEFETLDIDGSGEISLLSLKQVLVTNAGAGSLGALTEEEVEDIFNAMRVKKTETRIRWHEFIAAGL…
		265198		2.83e-59	1	yes	2	yes		>Fracy1_265198	MGNVNSNSNQPSTSVTTDGKNNCGSSSRDAAGHGHYGVVRKCMDRNTNEYYAIKSIRKNKVKNIEVLKREISILKEVKHPHIIELVDVFEDPKYLHLVTELCTGGELFDRIIEKSQSLEGHYSEHDAALIICDILDAIAYCHSKGIVHRDLKPENFLFSTKSEGAPIKIIDFGLSRHNDANHAMKTKVGTPYYVAPEVLRRDYTEGCDIWSIGVISYILLCGYPPFYGDNDAEIFNSVRSGQFDYPSPEWDEISNSAKQFVSLLLQIDPEMRPTALEGMDHPWITKHVPTSANDDADPSTSMDQKKILANQSVRGASFQKYLAMQKLKKVALVTIAKHLSHEEVGTLEDIFRQVDQAGDGVMSLTEINDSILREKLPPDIQAKLVAVKEDLSLSDDDTL…
		184999		1.31e-58	1	yes	2	yes		>Fracy1_184999	MAPHITEKKRKARKNKSTDPDFQIEDENDISGKNNNDDSNTSLVTAPEDQHNLEGSIRSFTVLTPTNRELGASVQVTDALADVRTKYHVNSNELGHGHYGVVRKCMDRKTNEYYAIKSIRKNKVKNIEVLKREISILKEVKHPHIIELVDVFEDPKYLHLVTELCTGGELFDRIIEKSQSLEGHYSEHDAALIIRDILDAIAYCHSKGIVHRDLKPENFLFSTKSEGAPIKIIDFGLSRHNDANHAMKTKVGTPYYVAPEVLRRDYTEGCDIWSIGVISYILLCGYPPFYGDNDAEIFNSVRSGQFDYPSPEWDEISNSAKQFVSLLLQIDPEMRPTALEGMDHPWITKHVPTSANDDANPSTRASFQKYLAMQKLKKVALVTIAKHLSHEEVGTLEDI…
		178924		1.18E--54	1	yes	2	yes		>Fracy1_178924	MGNKQSTGKKGGSKHKINKNDNDQPSESLQNNLVALDKHRGDEYNISVEDLGAGKETKIKKAHLKKYCKTAKNSGDVAIKLFDGNTAHSNDFQTEAAILSKCDHPNIVKLFEITTVDSRMSLVLELCDGGSVLDRLPYTEDEASKIVRQVASAISYMHGKNIVHRDIECSNILYSTSHEKSEVKLVDFGSATELETIPNHPGAFKFLKEKTGSLSVMAPEVLRGKYGPKVDVWSVGIVAHTLLNNGKAPFKGKTKQELEPKILQGYISYNDWEHSELAKDFCQNTCMVNVAHRLAASTVLFHSWIASERKSTFKVLPVELVTSFSFYRTALPLKRIALNALARKIKSSKYRETFEHINKSHTGLITNEEFMEAFKHSGNSKSELDDLYDSLDINVNGGI…
		202931		3.16e-43	1	yes	2	yes		>Fracy1_202931	MEVPFGKPIEEVYDGVQTGPVLGSGISGVVRLVTHKATGVKYAVKCLDLGLVDTEAGLMQLREEIFIMCQLDHPNIVRLEEVYESHSEIYLVQELCLGGELFDRLDEQPDYHYTEAECARLIKQMLCAVRYLHSKGIIHRDLKLENFLFSSSAQDSELKMIDFGLSKHFRYGEIHQEAVGTPYTVAPEVIRGRYDERCDIWAIGVIAFLLLSGDPPFGGCGGSESLMTVRANILNGSFEFEPAEIWDLVSPTAKEFINTLLVTNPKLRPTATVAQNLTWLEEWAHRSKTDSDNILNPNVVRALVNFKEFSDMRKLLCEVLSFTLLPEQIKDLRKEFETLDIDGSGEISLLSLKQVLVTNAGAGSLGALTEEEVEDIFNAMRVKKTETRIRWHEFIAAGL…
Pseudo-nitzschia multiseries	CLN-47	238294	Genome	2.78e-121	1	yes	2	yes		>Psemu1_238294	MSEQTERDPLFYYKIQKTIGNGSMGSVALVKKRSQTDIEYAMKSIHLSRVTDETFVQELRNEIAILKKLDHPHIVRPLETYHYGRQIFIVMEHCSGGDLYSRDPYTEEEAARHISSILSAVCYLHANNVAHRDLKYENILFVNDSPKSEVKLIDFGLSKIYGNGKTQTLTEGVGTIYTMAPEVLKGSYTKQADVWSVGVIAYMLLSSQMPFYGRKRQHIVEQILAGKYDFRGRRWRRVSTPAKDFVRDLLVLDPDERLDAERASSCVWLNKRFAASARGPQESEILQARNSMMQYVGYTKLKKMALMVVAHRSTCEEIGILRKVFQKYAAKNKGGCISYEEFDAAWDESGLPPEDTRAIFDAVDLDGSGLIRYTEFLAATIEAQGAISEERLAEAFDRF…
		238292		1.09e-137	1	yes	4	yes		>Psemu1_238292	MTEHKIDVYKKYSEIEVLGNGSMGHVAKVVLRDDYLTYALKSIQLDRVSTIFIEELENEIQILKTMDHPNIVKLHEVFSHKKQIFMILELCDGGDLYTRLPYTEKDSAYITGKLLSAIKYMHDHAIVHRDLKFENIMFESNAPDAEIKVIDFGLSKKFVSNKMGFMREGVGTLYSMAPQVLQGIYTSQADMWSVGVITYMLLSSHRPFYNKKRKVMIDRIMRCDYSFDKDYWKPISEDAKDFIDKLLVLDPKIRYKAKHAQAHKWMHKEFKAEDRAPTASTTERVTDNLLKYKNNAILKKLALNVIAHRSSTADIINLRKTFDQIDTANNGVITSEEFQNALKDKCNFSQSELQDMFDSIDINNNGHIMYTEFIAATLEAQGQLDEDRIAEAFDRLDVD…
		189895		3.44e-78	1	yes	3	yes		>Psemu1_189895	TTNIPIPSLHQSLLRNHKKKDPFRYYDTLNVLGDGSMGSVSLVKKRHSCDYGVEYALKSIVLDKNNNNNNTTFVRELRNEIAILKSVDHPNICKAIETYEFQNRVYLVLELCSGGDLYTRDPYTERRARHIVRSILDACAYLHRKKITHRDLKYENIMFASPTSPTVKIIDFGLSKQQRPEHGTKSTGMMKNIVGTVYTMAPEVVLGHHYDRSCDVWSIGVVAFMLLSSSLPFYGPTRDVILRKITTGNFAFRGPRWRDVSGGAKNLVRSLLTKDPRARPSCVRALEHDWFSGSQQPSSGGDDGEEEEGKGNEIEHDASVLDRVLATIQTFAGYSRLKKLALYVIAHKSTSDEIGFLQQLFTDRFDATRDGVVTLAEFREALGDAYYYCSHTDTDLAAI…
		186447		5.72e-50	1	yes	2	yes		>Psemu1_186447	MLNDQNITSLTSKVVHIEVPFGRPIEEVYDGVHTGPILGSGVSGIVRKVSHKKTGVEYAVKALDLKWVETKEGLEQLREEIFIMCQLDHPNIVRLEEVYESHSEIYLVQELCLGGELFDRLDEQPDYHYTEAECARLIKQMLCAVRYLHSKGIIHRDLKLENFLFSSTAQDSELKMIDFGLSKHFRYGEVHHEAVGTPYTVAPEVIRGQYDERCDIWAIGVIAFLLFSGDPPFGGCGGPEPLMVVRQNILDGDFEFTPAEIWDLVSSLGKDFVQDLLVTDPKKRPTAREAQKHPWLKMQAGRCYTGDRQDNVLNPNVVKALIGFKEFSDMRKLLSEVLSFTLLPEQIKDLRKEFEIMDTDGTGEITLDNLKQVLVSNAEAGSLGALTEEEVVDIFNAMR…
		234489		1.58e-46	1	yes	3	yes		>Psemu1_234489	MIESRREEGGLTANVVHMEVPFGKPIEEVYDGVQTGPVLGSGISGVVRLVTHKATGVKYAVKCLDLGLVDTEEGLMQLREEIYIMCQLDHPNIVRLEEVYESHSEIYLVQELCLGGELFDRLDEQPDYHYTEAECARLIKQMLCAVRYLHSKGIIHRDLKLENFLFSSSAPDSELKMIDFGLSKHFQYGEIQQQAVGTPYTVAPEVIRGRYDERCDIWAIGVIAFLLLSGDPPFGGCGGPEPLMTVRANILNGAYEFEPSEIWDLVSDSARDFISSLLVTEPKFRPTAHNAQKLPWLTEWAYKTKTDNDHILNPNVVRALVNFKEFSDMRKLLCEVLSFTLLPEQIKDLRKEFETLDTDGSGEISLLSLKQVLVTNAGAGSLGALTEEEVEDIFNAMRV…
		263185		1.45e-54	1	yes	3	yes		>Psemu1_263185	MACCLADASLSLSFYCTHARTHALRDQTSQRVEDVYDGVHNGFTLGEGAAGVVRKCTHRETGVDFAVKCLNIGLIANHAVIQALREEIFIMCKADHPDIIRLEEVYESNDQIYLIMDLLTGGDMFDRLDSQPNYHYSESECAHIVKQMLSSVKYLHANNIIHRDLKLENFLFDDEESNTIRLIDFGLSKHFDDDGCKLSDVVGTPYTAAPEIIKGEYDEKVDVWAIGVIAYLLLCGDTPFGGLDGEAATTVRQNILDRRIEFEPSEIWDLVSDSAKDFVQSLLAKDPEQRPSAAEAANHPWFAESTGQHCKPLNDQLVKNLVAFKDKSNLQKVLLEVVSFTLVPRQIKELKQEFEAIDTDGTGTIEFDEFKEVMLHRVVGNKSLSEDNVEAIFDSLRLH…
		264700		2.63e-57	1	yes	2	yes		>Psemu1_264700	MQTIHTTNSNCVQVTDALGDVRVKYHVNAKELGHGHYGVVRKCMNRTTKQWYAIKSIRKNKVKKIEVLKREISILREVKHPNIIELVDVFEDPKYLHLVTELCTGGELFDRIIAKSQSPEGHYSEHDAASIIRDILDAIAYCHLRGIVHRDLKPENFLFLTESEDSPIKIIDFGLSRHKDENEEPMKTKVGTPYYVAPEVLRRQYTEACDVWSIGVITYILLCGYPPFYGDNDAEIFMSVRAGDFDFPSPEWDEISSDAKDFVSFLLQQSPELRPTAPEAMEHPWIFAHVPNATASPSDRVKILSNQSVRGTNFQKFLGMQKLKKAALVTIARNLTHEEVGSLEDVFRKVDRTGDGRMTLTDIHDSVLREKLSPQIQAELIAMKEELSLSDDDTLNWKS…
		189340		1.18e-43	1	yes	0	no			MADLPSVTFNVEEDDDDRVCANANTQGEPNKDVSDGHSIFNGNFPSDIHDKYTPMEEVLGTGSFGIVSKCKNKETGEICALKTIDKTKLTDATQLRREVDILLDVDHPHIIKLHDVYEDDTTIFLVSELCLGGELYDRVIEKARSKEGHFSEFTAARIIKNILSAIRYCHDEKKIVHRDLKPANFLLTDKTDNAQVKVIDFGLSRYSANRMESQVGTIYYVAPEVLLGEYTEKADIWSIGVVTYVLLCGFPPFNAGSEGLTYTLVEKGVATFPSPAWDRISPEAVRFVKRLLEKDPDARPSAADALGDRWLQRQQVRPFRTKWHGTFLNFKSPEAKAVDPSRKIEYSDQEKQSAFARLFSRKREDKKVGYTGSFKSFLTSERSKIDESSGRVNTV*
Pseudo-nitzscha arenyensis		1	Transcriptome	2.21e-174	1	yes	4	yes	CAMPEP_0116136964	>Pseudo_nitzscha_arenyensis_0116136964	TTTTIHSTILQSHNLDVYKKYVEIEVIGRGSMGHVAKVALKEGAINTRRSSSGSSRSSTNKPAYYALKSIILDRISTTFIVELKNEIDILNAMDHPNIVKLHEVITHKKQIFLVQELCDGGDLYTRLPYTEKDSAYITGKLLSAIKYMHDHAIVHRDLKFENIMFENKSKGAEIKVXDFGLSKKFVSSRLGIMKEGVGTLYSMAPQVLQAVYTSQADMWSVGVITYMLLSSHRPFYSKKRAVMIDKIMRCDYNFRKDYWKPISDEAKDFISNLLVMDPKVRYKAVQAQGHEWMSKEFNIEDRAPTESMTGRVNQILSAYKNNVPLKKLALNVIAKKSTTDEIINLRKAFDMFDTANNGVISSEEFKVALTDKCSYTEAEIDEMFNSIDINQNGHIMYTE…
		2		5.16e-132	1	yes	2	yes	CAMPEP_0116133488	>Pseudo_nitzscha_arenyensis_0116133488	QNQRDPLFYYKIVQTIGNGSMGSVALVKKRRQTVGGSARKNVREAVRTHKRKQECFKLPFGIGGLFRLCIEDELRVQEETPPTLKGKQRRGGKNALLSIETWLGSSEGSSGVSSCESSPSTSPELHKPARKKFPRRESSILFTNQLDESETSFDDKGKKRSALEHEYAMKSIHLSRVTDDTFVQELKNEIAILKKLDHPHIVRPLETYHFKNQIFIVMEHCSGGDLYSRDPYTEEEAARIISSILSAVSYLHANNVAHRDLKYENILFVNNAPKAEIKLIDFGLSKVYGMTGTGPGIEGQATPQLLTEGVGTIYTMAPEVLKGSYTKQADVWSVGVIAYMLLSSQMPFYGRKRQHIVEQILGGKYDFRGRRWRKIAEPAKDFVRDLLVVDPDERLDAER…
		3		5.81e-119	1	yes	4	yes	CAMPEP_0116121896	>Pseudo_nitzscha_arenyensis_0116121896	MKKTGNGEKNTKLNGNGRRVSFHADENGSQSFSNGAQSNGSLFPSSGSDISLDSKSSSASFPSLNQNLMRIQKKKDPYRYYEVLAILGNGSMGSVCKVKKRSTAIGGSARKVFVQRRRASNLTKIXPCFSFCLPGNSAEETKAGVLETTDNGGNQHSSIXAFEENYGVFYALKSIILDHVKNDTYVRELQNEIAILKTLDHPNICKAIETFEFKNQLYLVLELCSGGDLYSRDPYDELQARHIIHSVLDACAFLHKRNITHRDLKYENIMFASPTSPNVKIIDFGLSKKYFENQTLSQTVGTVYTMAPEVIQGKYGELCDVWSIGVLAFMLMSSSLPFFGRSRREVIARIMDGRFYFKSRRWQSVTREAKDFVSSLLVQDVRHRPSCSDALTHEWFNDC…
		4		4.84e-76	1	yes	2	yes	CAMPEP_0116121576	>Pseudo_nitzscha_arenyensis_0116121576	SSGDGKSKEGEAKSDEGTASTGGMSSTNGGKTSSQKKKLYKHKKTGSAIDLENMLNEQNCQSLTSKVVHIEVPFGRPIEEVYDGVHSGPILGSGVSGLVRKVSHKKTGVEYAVKSLDLGLVETXEGLEQLRDEIFIMCQLXHPNIVRLEEVYESHSEIXLVQELXVGGELFDRLDEQPDYHYTEAECARLIKQMLCAVRYIHSKGIIHRDLKLENFLFSSNAPDSELKMIDFGLSKHFRYGDVQHEAVGTPYTVAPEVIRGQYDERCDIWAIGVIAFLLFSGDPPFGGCGGPEPLMVVRQNILDGDFEFEPAEIWEMVSHLGKSFVQDLLVTDPKKRPTAREAQKHAWLKVQASRLREDTGQDNVLNPNVVKALIGFKEFSDMRKLXSEVLSFTLLPDQ…
		5		9.39e-72	1	yes	3	yes	CAMPEP_0116146588	>Pseudo_nitzscha_arenyensis_0116146588	SMIDNRREEGGLTANVVHMEVPFGKPIEEVYDGVQTGPVLGSGISGVVRLVTHKATGVKYAVKCLDLGLVDTEEGLMQLREEIFIMCQLDHPNIVRLEEVYESHSEIYLVQELCLGGELFDRLDEQPDYHYTEAECARLIKQMLCAVRYLHSKGIIHRDLKLENFLFSSSAPDSELKMIDFGLSKHFQYGEIQQQAVGTPYTVAPEVIRGRYDERCDIWAIGVIAFLLLSGEPPFGGCGGPEPLMVVRQNILNGNFEFEPEDIWDLVSDKAKEFINALLVTNPKFRPTAMDAQKLGWLKEWADRTNVDNDHTLNPNVVRALVNFKEFSDMRKLLCEVLSFTLLPDQIKDLRKEFETLDTEGSGEISLLSLKQVLVTNAGAGSLGALTEEEVEDIFNAMR…
		6		1.23e-70	1	yes	3	yes	CAMPEP_0116120432	>Pseudo_nitzscha_arenyensis_0116120432	KEELEASGNLTKTVVHIETSSDRQVESVYDGVHNGPILGTGAAGIVRKCKHRQTGIDFAVKCLNIGLIESDEVLEALREEVFIMCQTDHPDIIRLEEVYESDSQIYLILDLLTGGDMFDRLEDQPDFCYSEVQCAQIVKQMTSAVRYLHQNKVIHRDLKLENFLFDXNEDTDTIRLIDFGLSKHFDQDGEKHNLAVGTPYTIAPEVIQGEYDEKVDVWALGVITYLLLCGETPFGGMDGECMMTVRKNILQGDLVFEPRDIWDGISEDAKNFVKRLLTKDPEKRPTACEAQQDEWLQKCANLDAGQSNPLSPNLVKSLIEFKDYSNLQKILLEVVSFTLLPEQIKDLKQEFEKVDRDGNGEITLDELKEVLLTYQDRSDSPTNEYSTLTEHEVELIFDS…
		7		2.72e-68	1	yes	2	yes	CAMPEP_0116125478	>Pseudo_nitzscha_arenyensis_0116125478	NGSAKQHAERIASNGNTDPAMNSNGDTAAMSETRQEQQQQQRQEPEQSKTTDDKTATSARSFTGQSQSNTKLYSTDGTVQITDALSDVRVKYHVNSKELGHGHYGVVRKCMDRETKQWYAIKSIRKSKVKKIEVLKREIQILREVKHPNIIELVDVFEDAKYLHLVTELCTGGELFDRIIAKSSSPEGHYSEHDAALVIKSILDAIAYCHSKGIVHRDLKPENFLFLTESEDSPIKIIDFGLSRHKDANDGMMKTKVGTPYYVAPEVLRREYTEACDIWSIGVITYILLCGYPPFYGDNDAEIFNSVRIGQFDFPSPEWDDISKSAKNFVTYLLQQAAELRPTALAAMEHPWITENAPEDRKKILSRQSARGSVFQRYMGMQKLKKAALVTIAQNLTHE…
		8		2.72e-68	1	yes	2	yes	CAMPEP_0116147318	>Pseudo_nitzscha_arenyensis_0116147318	PAMNSNGDTAAMSETRQEQQQQQRQEPEQSKTTDDKTATSARSFTGQSQSNTKLYSTDGTVQITDALSDVRVKYHVNSKELGHGHYGVVRKCMDRETKQWYAIKSIRKSKVKKIEVLKREIQILREVKHPNIIELVDVFEDAKYLHLVTELCTGGELFDRIIAKSSSPEGHYSEHDAALVIKSILDAIAYCHSKGIVHRDLKPENFLFLTESEDSPIKIIDFGLSRHKDANDGMMKTKVGTPYYVAPEVLRREYTEACDIWSIGVITYILLCGYPPFYGDNDAEIFNSVRIGQFDFPSPEWDDISKSAKNFVTYLLQQAAELRPTALAAMEHPWITENAPEDRKKILSRQSARGSVFQRYMGMQKLKKAALVTIAQNLTHEQVGSLEDIFQQVDEGGNG…
		9		3.12e-68	1	yes	2	yes	CAMPEP_0116117490	>Pseudo_nitzscha_arenyensis_0116117490	DPAMNSNGDTAAMSETRQEQQQQQRQEPEQSKTTDDKTATSARSFTGQSQSNTKLYSTDGTVQITDALSDVRVKYHVNSKELGHGHYGVVRKCMDRETKQWYAIKSIRKSKVKKIEVLKREIQILREVKHPNIIELVDVFEDAKYLHLVTELCTGGELFDRIIAKSSSPEGHYSEHDAALVIKSILDAIAYCHSKGIVHRDLKPENFLFLTESEDSPIKIIDFGLSRHKDANDGMMKTKVGTPYYVAPEVLRREYTEACDIWSIGVITYILLCGYPPFYGDNDAEIFNSVRIGQFDFPSPEWDDISKSAKNFVTYLLQQAAELRPTALAAMEHPWITENAPEDRKKILSRQSARGSVFQRYMGMQKLKKAALVTIAQNLTHEQVGSLEDIFQQVDEGGN…
		10		3.12e-68	1	yes	2	yes	CAMPEP_0116140000	>Pseudo_nitzscha_arenyensis_0116140000	DPAMNSNGDTAAMSETRQEQQQQQRQEPEQSKTTDDKTATSARSFTGQSQSNTKLYSTDGTVQITDALSDVRVKYHVNSKELGHGHYGVVRKCMDRETKQWYAIKSIRKSKVKKIEVLKREIQILREVKHPNIIELVDVFEDAKYLHLVTELCTGGELFDRIIAKSSSPEGHYSEHDAALVIKSILDAIAYCHSKGIVHRDLKPENFLFLTESEDSPIKIIDFGLSRHKDANDGMMKTKVGTPYYVAPEVLRREYTEACDIWSIGVITYILLCGYPPFYGDNDAEIFNSVRIGQFDFPSPEWDDISKSAKNFVTYLLQQAAELRPTALAAMEHPWITENAPEDRKKILSRQSARGSVFQRYMGMQKLKKAALVTIAQNLTHEQVGSLEDIFQQVDEGGN…
		11		4.2e-67	1	yes	3	yes	CAMPEP_0116123860	>Pseudo_nitzscha_arenyensis_0116123860	SMIDNRREEGGLTANVVHMEVPFGKPIEEVYDGVQTGPVLGSGISGVVRLVTHKATGVKYAVKCLDLGLVDTEEGLMQLREEIFIMCQLDHPNIVRLEEVYESHSEIYLVQELCLGGELFDRLDEQPDYHYTEAECARLIKQMLCAVRYLHSKGIIHRDLKLENFLFSSSAPDSELKMIDFGLSKHFQYGEIQQQAVGTPYTVAPEVIRGRYDERCDIWAIGVIVXEPPFGGCGGPEPLMVVRQNILNGNFEFEPEDIWDLVSDKAKEFINALLVTNPKFRPTAMDAQKLGWLKEWADRTNVDNDHTLNPNVVRALVNFKEFSDMRKLLCEVLSFTLLPDQIKDLRKEFETLDTXGSGEISLLSLKQVLVTNAGAGSLGALTEEEVEDIFNAMRVKKTE…
		12		3.93e-66	1	yes	1	yes	CAMPEP_0116141932	>Pseudo_nitzscha_arenyensis_0116141932	QFTKTQQTKGGVAIKLFNGQSTSKTDFKTEAAILGMCDHPHIIKLFEITKVNNQMSLMLELCDGGNVLSRLPYTETQAGKIVKQVCSAISYIHGKNIVHRDIDCSNIMFSSPDENSDVKLVDFGSACELETVPNHPGAFKFLREKTGTLSVMAPEVIRGKYGPKADIWSIGVVAFTLLNDGETPFKGTSKTELEMRILQGTVHYGPWKHSDASKSFCQSTIKSNDAQRISAAAALVHPWITNVAKTNMKTIPIELVTSFNFYRMALPLKRIALNVLARKVKSSKYREVFVHLNKSNTGLMTKEEFMEGFKHSGSSETELYELYEKLDINNNGGITYTEFIAATLETGGELGENQLREAFDLISSNNRYITPQDVATIVSESIKDQASVQKAEKMLKHQM…
		13		3.93e-66	1	yes	1	yes	CAMPEP_0116153400	>Pseudo_nitzscha_arenyensis_0116153400	SGPLGTKEGFKKAEKRQFTKTQQTKGGVAIKLFNGQSTSKTDFKTEAAILGMCDHPHIIKLFEITKVNNQMSLMLELCDGGNVLSRLPYTETQAGKIVKQVCSAISYIHGKNIVHRDIDCSNIMFSSPDENSDVKLVDFGSACELETVPNHPGAFKFLREKTGTLSVMAPEVIRGKYGPKADIWSIGVVAFTLLNDGETPFKGTSKTELEMRILQGTVHYGPWKHSDASKSFCQSTIKSNDAQRISAAAALVHPWITNVAKTNMKTIPIELVTSFNFYRMALPLKRIALNVLARKVKSSKYREVFVHLNKSNTGLMTKEEFMEGFKHSGSSETELYELYEKLDINNNGGITYTEFIAATLETGGELGENQLREAFDLISSNNRYITPQDVATIVSESIK…
		14		3.93e-66	1	yes	1	yes	CAMPEP_0116156616	>Pseudo_nitzscha_arenyensis_0116156616	DLSGPLGTKEGFKKAEKRQFTKTQQTKGGVAIKLFNGQSTSKTDFKTEAAILGMCDHPHIIKLFEITKVNNQMSLMLELCDGGNVLSRLPYTETQAGKIVKQVCSAISYIHGKNIVHRDIDCSNIMFSSPDENSDVKLVDFGSACELETVPNHPGAFKFLREKTGTLSVMAPEVIRGKYGPKADIWSIGVVAFTLLNDGETPFKGTSKTELEMRILQGTVHYGPWKHSDASKSFCQSTIKSNDAQRISAAAALVHPWITNVAKTNMKTIPIELVTSFNFYRMALPLKRIALNVLARKVKSSKYREVFVHLNKSNTGLMTKEEFMEGFKHSGSSETELYELYEKLDINNNGGITYTEFIAATLETGGELGENQLREAFDLISSNNRYITPQDVATIVSES…
		15		2.61e-60	1	yes	0	no	CAMPEP_0116128896		DIRKKYHIMDDVLGEGSFGTVRKCRLLGSNLVCALKTIDKSKLPDATQLRREVEILLDVDHPHIIKLYDVYETETTIYLVSELCSGGELYDRVVEKTRSKEGHFSEFTAARIIRNILSAISYCHDVKNIVHRDLKPENFLLTDKTDNAQVKVIDFGLSRYAANRMQSQVGTIYYVAPEVLFGEYTDKADIWSIGVVAYVLLCGFPPFNAGSETLTYNVVKEGNVKFPSPAWDKISPGAIDFIKRLLDKDPERRPSAAEAMADPWITH
Pseudo-nitzschia fradulenta		1	Transcriptome	4.32e-180	1	yes	4	yes	CAMPEP_0199828668	>pseudonitzs_fradulenta_0199828668	VEGPTSQSQKSVDNNNKNSPMNRDTSKKSGNPQKKSISKTSSNTIHSGILVEHNDDVYAKYKETEMLGQGSMGHVAKVILKEKRLSQKGSFVDNADAATAPAPSYALKSIQLDRVSKSFIQELENEIGILKTMDHPNIVKLHEVFSHKKQIYMILELCDGGDLYTRLPYTEQDAAYITGKLLSAIKYLHDHAIVHRDLKFENIMFENSGPNAEIKVIDFGLSKKFVSHKMGVMRDGVGTLYSMAPQVLQGVYTSKADMWSVGVIVYMLLSSHRPFYSKQRKIMIDRIMRCDYSFRKKYWIPISDEAKDFIDQLLVLDPTKRNDAEMAQRHKWMDMEFKLEDRAPTEALTGRVTAKLSGFKNNNRLKKLALNVIAHRSTTDEIIQLRKAFDQFDTANAGV…
		2		9.33e-131	1	yes	2	yes	CAMPEP_0199776028	>pseudonitzs_fradulenta_0199776028	FYYKVKKTIGNGSMGSVALVKKRSQTVGGSARQQVREAVRTHKRKQECFRLPFGIGGLFRLCIEDELRVEEKNPLSGSKPGKPRRGGKNALLSVETWLGSSEGSSGVSSSESSSSSTSSGVKERSHRQRSSRRSLLTGGSGTVGGSEHLYEDDGSKTTSSGRSALDHEYAMKSIHLSRVTDDTFVQELKNEIAILKKLDHPHIVRPLETYNYKDQIFIVMEHCSGGDLYSRDPYTEEEAARIISSILSAVSYLHANNVAHRDLKYENILFVNQSPKAEIKLIDFGLSKIYGMGGGTLTEGVGTIYTMAPEVLKGSYSKQADVWSVGVIAYMLLSSQMPFYGRKRQHIVEQILGGKYDFRGRRWRKIGTPAKDFVRDLLVVDPDERLDAERASSCVWLNK…
		3		3.02e-94	1	yes	4	yes	CAMPEP_0199816538	>pseudonitzs_fradulenta_0199816538	AKTEGTKTFVTDNPGKITEFYDMKKKKLGEGSYGAVCEAKHKQSNQVRAVKTIAKSQLKNSERFKQEIAIMKILDHPNIIRLFETFEDHRNIYLVMELCTGGELFDRIIEAGHFLESQAAAIMQQIIRAIYYMHENHVCHRDLKPENFLFSKKEAIDKSLLKIIDFGLSCKFDEKQENLSTKAGTPYYVAPQVLAGKYNHLADTWSCGVIMYVLLCGYPPFFGETDAEVLGKVRLGNFTFNAADWKNVSDEAKTLIRSLLKMNPKDRYTAEQALNHDWIKNKAPGAKNVPLEAGLVDNLKSFRGQNKLKKAALQIIANQLNDDQIKALRETFMSLDSNGDGLLTVHEMGEGLKKAGLKEIPPDMQQIMKDIDSDGSGSIDYTEFLAATLDKKHHIQEDV…
		4		1.01e-88	1	yes	4	yes	CAMPEP_0199817442	>pseudonitzs_fradulenta_0199817442	TFEHNEKFDHSFTQENDEGAKIDEFYDMSKKGPLGEGSYGTVCKGTNKHTDVVRAIKTIERDKVSDEKRFRAEVDIQRKLDHPNIVKLYEVFKDAKNYYLVMELCTGGELFDRIVEEADKHDGESAFDERGAATYMQQILGAMNYLHEKNYVHRDIKPENFLLQHPGADAEIKIIDFGLAKAFNKAEDQPMKTKAGTPYYVAPQVLHGSYDEKCDIWSCGVIAYILICGYPPFYGEKDDEILRRVKRGEFEFPSPDWDNITGECKDLIKTMLTMDPNLRPSAGTLLDHRWIKMWTEEQKTVTVQLPATSLANLKNFKQQARLKKVALSIIAQHVKDEHLSQLKAVWSMMDDNKDGTLTIEELNIGMNKIGATFPDMDKILRAIDTDGSGKVDYTEFIAA…
		5		1.84e-87	1	yes	4	yes	CAMPEP_0199837274	>pseudonitzs_fradulenta_0199837274	RSGSLSNRHLKVDGISHAQFILSNPGKIREIYEIEDKRLGDGTYGFVQRATHKSTGVQRAIKTVAKGHMKNVERFKQEIEIMKVIDHPHIIKLFETFEDHKNIYFVMELCTGGELFDCIISAGHFTEVDAAVAVQHILRAIFYIHENGISHRDLKPENFLFLTQEPIQKNVLKLIDFGLSCWFNPGDTLTTKAGTPYYVAPQVLQGRYDRMCDLWSCGVIMYTLLCGYPPFYGRNDQDVLQKVRAGNFHFDDRHWKHISDDAKGLIKHLLKMNPRERYTAEQALNHDWILHKAPRATNVSLHKSLVENLTNFRTQSKMKKAALHIIAGQLNEAQIRELREIFTALDTNGDGLLTQSELEEGFGKAGLRDLPVNLQQIMDGVDADGSGAIDYTEFLAATL…
		6		5.51e-87	1	yes	4	yes	CAMPEP_0199827684	>pseudonitzs_fradulenta_0199827684	ANSGNSQQKGGQKPEKKGAALPKKDVKEGGMGHAQFIMDNTGKITEFYDLEKKKLGEGSYGSVCKAKNKSTNQTRAIKTISKAQMKNIERFKQEIAIMKMMDHPNVIKLYETFEDHRNIYLVMEIATGGELFDRIIESGHFTEVQAAILMQQIIRAIYYMHENHVCHRDLKPENFLFMNKDPIEKNPLKIIDFGLSCQFEPNQVLTTKAGTPYYVAPQVLAGKYDQLSDLWSCGVIMYVMLCGYPPFFGETDAEVLSKVRLGNFSFNAADWKNVSEDAKNLIRMLLKMNPRDRYTAEQALNHEWIKNKAPKASDVSLQNNFVDNLRGFRSQNKLKKAALHIIAGQLNEDQIKALRETFVALDNNGDGQLTVNEMKEGIAKAGLTEIPPDLKQIMEDVDS…
		7		4.37e-86	1	yes	4	yes	CAMPEP_0199814494	>pseudonitzs_fradulenta_0199814494	PVSGRYSSRPLEGDYRIENKVLGSGMSGDVRLATSTRDGRQYAVKSFRKAGLSAKALKDLRSEVEIFLSLDHPHVARLEMVYDTEEVLHLVMEYMAGGELHSRLSESKQYTEEVAAETSHQMLLAVAYLHAHKIAHRDLKLENFLYERKDTNHLKLIDFGFAKILGCGGKMSQACGSIHYVAPEVLAHSYTEKADLWSMGVIAYMMLVGSPPFHGADAEVLRRIKIGNPNYTGSRFRKLSPSAQDFVRSLLVVNPKARLSAMDALEHPWITGRHRAEAVVIDAGILRSLQSFSNASAFRRALLSVMAWSLQTEDRIELRKQFLLLDEDNNGTITLKEFKAVLREHLHVDPAEAEALFRDLDADSNDEIEYSEFLAATLQGNVKVHENVLRRTFSRFDRA…
		8		9.84e-85	1	yes	4	yes	CAMPEP_0199836642	>pseudonitzs_fradulenta_0199836642	MAGESEPCCSAALAGLAQLCPLFGRTEASGTRTSLSAKKLNFVVDNRGKIRDHYALNTDKLGAGSYGSVCKAEHKASKSQRAIKTISKAQTGKTQKAQERLEAEIDIMKSMDHPGIIKLYETFEDKQNIYLVMEICGGGELFDRIVEAGHFSETDAAIVMQQMIGSIYYMHKNNVCHRDLKPEXXXXXXXXXTVTLKPENFLFLSKEPIRKNVLKLIDFGLSAAFAPNQVFHTKAGTPYYVAPQVLSGTYDQASDLWSCGVIMYVLLCGYPPFFGDSDADVLNLVRKGSFSFNPSDWKSVSEDAKNLIRSLLKMNPSDRFTAQQALEHVWITEKAPRASNVPLGSGLVENLRSFRSTNKLKKAALHVIASQLSEERIKDLRQQFIALDVNGDGMLSVKE…
		9		1.62e-83	1	yes	3	yes	CAMPEP_0199817238	>pseudonitzs_fradulenta_0199817238	MKLRTPHLFSKGCALDGMTDRLEVRVGRIQLSGRYHHHPRKIEDDYALKSEVLGTGANGEVRMASSKSGSKEVFAVKSLKLSKIAHDKFAQLQDEVENFLCMDHPHIVRLFDVYQSKTHLYLVMEAMAGGELFERVTKLKRFEEKDAADAMWQMLLAVNYLHRHEIVHRDIKLENFLYDDVEGCSESMHLKLIDFGFSKMCHLAENMSAKCGTLAYVSPDVLRGSYTSQCDLWSLGVIGFIILSGYMPFSGAEEKMSRAICGGNYTWKPERWGGVSEEATHFVKSLLEVNPATRLTAGQALEHPWIQRVHEKGAVVDRGVAEALREFGHAGKFRRCCMEMVAWSLSNEERAQVREAFIDMDTNKQGTISLGDFKRVMRDTLKVPDEEIEQAFAVLDSNH…
		10		4.84e-83	1	yes	3	yes	CAMPEP_0199763970	>pseudonitzs_fradulenta_0199763970	APILGPXRPLLAATREAQLEAAMADEKFGHCFTQEMATRLDEEYEVEKKQLGEGSYGSVAKGRHRKSGMIRAIKAIDHKKSSKADEERLKKEVDIHKSLDHPNIVKLYEVFKDAKKYYLVMELCTGGELFDRIVEEAEKHDDGTAFDERGAAVYMKQILGAMMYMHTSNCVHRDIKPENFLLSNKTPEAEIKVIDFGLAHRFEKGKSDPMKTKAGTPYYVAPEVLRGSYDEKCDVWSCGVILYILICGFPPFFGDNDNEILRRVKKAEYDFPSPEWDNISAPCKDMVRQMLTFDIATRPSTEVLLRHSWMTGFDDTSKPPPPLPVNFSKNITSFKHQSKLKKVGLAVIAQQVEQDSLQALKSVWTMMDDNKDGTLTIAEAMSGMEKINTKIAPADLEVI…
		11		8.26e-83	1	yes	4	yes	CAMPEP_0199811412	>pseudonitzs_fradulenta_0199811412	MGNGSSKKGLQGVTQRAESRVGKITITGRYHRLPRRLEDDYKPLSKVLGSGYNGQVHMAESKENGRKFAVKGFKLHGVSRDKKEELMTEAEIFLAMDHPHVARLVDVYESEDQLNLVMECMTGGELFKRVTERRRFSEKDAADAAWQMLLAVNYIHSHEVVHRDLKLENFLYEKEGSDYLKLIDFGFSKIWQPNTKMALSCGTLAYVAPEVLDRNYTSQCDLWSLGVTIFIVLFGYMPFSGSEDRQIRAIKDGRYTVKKEVWAKVSSGAQDFVKKLLVVSPADRLTAADALKHPWIHDREANAEQLTDVNQGVVDALTTFGQVSSFRRACMSMMAWSLTVDERAKVREAFIEMDTERNGTIKLHEFKKVLQERFHVKDADALAAFEALDTNHTEEIHYS…
		12		8.4e-82	1	yes	4	yes	CAMPEP_0199758274	>pseudonitzs_fradulenta_0199758274	PDVQEPKWPRLMHPIIKEGGLTHGQFILEKTSRIQDVYSLERRKLGTGTYGSVSRGTHKATNAVRAIKTIAKGQVRNVARFKTEIAIMKLMDHPSIIKLFETFEDQRNIYLAMELCSGGELFDRILGAGHFNEVDAAIVMQQILCAVFYIHKHNTCHRDLKPENFLFMTKEDPIAKNVLKLIDFGLSSRCANGQMLSTKAGTPYYVSPQVLYGKYDRQCDIWSCGVIMYILLCGYPPFYGGSDAEVLAKVRLGHVSFDNRDWKHISEDAKDLVKMLLKLNPHDRYTAEKGLNHTWIKHKAPRSTNLSLQANFVEHLHAFRSRNKLMKASLHIIAGQLSEGKIRSLRETFMALDDNSDGLLSLAELKEGLGRAGLEVLPPALQEIMDGVDADGSGLIDYT…
		13		1.78e-81	1	yes	4	yes	CAMPEP_0199833958	>pseudonitzs_fradulenta_0199833958	ELPSRQKATRKKSFYEEFITRSMFILSNPAHIREVYDVRQQRLGEGTYGAVYRGVHRFTGVARAIKKISKANMQNIDLLYREMEIMKIMDHPNIIKLFETFEDAGKIYLVMELCEGGDLFDRILLAGRFAETDAALMMQDILRAIFYMHQNQICHRDLKPENFLFQNKGPIDQNXXXXXXXXXXXKGPIDQNSLKLIDFGFANRFGHGMAHLTTKVGTAYYIAPQVLKRRYNHLCDLWSAGAIMYTLLCGRPPFHGRTDQEVLCRVTRGVFDFPTKNWHHISADAKDLIVNLLRFNPRYRFDAEQALNHNWIRLLAPRAPDVSLGGQWVSRLAKFKQQNRLKKAAQTIIAGQLDEAAISDLRVAFMALDANGDGVLSLSELREGLRQRGLQLSDSELEH…
		14		5.74e-77	1	yes	4	yes	CAMPEP_0199837450	>pseudonitzs_fradulenta_0199837450	MKMMDHPNIIKLYESFEDHRNIYLVMELSTGGELFDRIIESGHFTEVQAAILMQQIIRAIYYMHETHVCHRDLKPENFLFMSKESIEKNLLKIIDFGLSCHFEPNQVLTTKAGTPYYVAPQVLAGKYDQLSDLWSCGVIMYVMLCGYPPFFGGTDAEVLSKVRLGNFSFNAADWKNVSEDAKNLIRMLLKMNPRDRYTAEQALNHMWIKDKAPKSQGLSLQSNFVDNLRGFRSQNKLKKAALHIIAGQLNEDQIKALRETFMALDHNGDGQLTINEMKSGIEKAGLKDIPADLQQIMEDVDSDGSGVIDYTEFLAATLDKRLYLQEDVCWSAFRLFDRNGDGKISQEELKFVLQEGEVENLVGQQAIATILKDHDGNNDGVIDFQEFMEMMRAE
		15		1.02e-76	1	yes	4	yes	CAMPEP_0199809698	>pseudonitzs_fradulenta_0199809698	CAENPGRIDDFYDMDTVAIGEGSYGRVCKGVDKTTKQVRAIKAIASSKITDPKRFDDEMRIQQKLDHPNIVKLYEVFKDAKTVYLVMECCTGGELFDRIIEECDKHDNHSAFTENDAAKVMSQIMEAMRYMHASKFVHRDIKPENFIMQNKEKNSPVKVIDFGLAKHFEHGNGKLMDTKAGTPYYVAPQVLKGKYDEKCDIWSCGVVLYIVICGSPPFAGNTDSQILKKVAEGKVRFPSPDWDKISGGPNGVKDLITKMLKFAPTERYSAAQCLEHPWLKSRGLAHGTSTPIPGLSKNLNSFVAASKLKKVALTVMAQIVSEDDIRDLKETFLALDVNHDGTLTPAEIAEGIQKMGISEKNQDLAESLKKIDTDSSGSIDYSEFIAASLERSTYLKRDN…
		16		2.18e-76	1	yes	4	yes	CAMPEP_0199812786	>pseudonitzs_fradulenta_0199812786	DKPYAIKSFHLHGVSKEKMLELESEAEIFLSMDHPHVARLVAIYECHQHLNLVMECMEGGELFDRLLKAKRFKEVDAAHAVWQMLLAIKYLHGRGIVHRDLKLENFLYQTRDGDDLKLIDFGFSKVWEPNTKMALSCGTLSYVAPEVLNKSYTSQCDMWSLGVVVFILLLGYMPFAGTEVQQVEAIKAGKWNHRPEKFKNISSQAKDLIYSLLVVDPNKRLTADKALEHPWIKDHQTARLEASANTEVPDDVAQSLLDFSKASQFRRACMSLMAWSLTHEERDEVRDAFIALDTNQTGTITIQELQKVMMEKFDVSGEDVAPIFDALDTAGTQEIYYTEFLAAMVNTRIKLHDDLLAATFRRFDRDNSGFITVDNLREVLGESFNGEEVESFISEADFT…
		17		5.77e-76	1	yes	4	yes	CAMPEP_0199831328	>pseudonitzs_fradulenta_0199831328	KVLGSGYNGVVKMAVSKGAQNPQNFAVKAFKLSNLDGEKKAQLESEVDVFLGMDHPHVTRLFDVYESDGYLYLVMECMEGGELFDRVKEKKRFSEGDAARSIRQMLLAVNYLHSHGIVHRDLKLENFLYDGKFSEHLKLIDFGFSKVWDPNIKMKVSCGTLAYVAPEVLQKNYTIQCDMWSMGVIAFILLSGYMPFSGPETQQTTNIMAGKYTMKKERWQTISPDGVDFVKSLLRVDADKRLTAEAALQHPWIVRNHEKATQGSAEVDSDVVSALRQFGQASKFRRCCMEMMAWSLSNDERAKVRSYFMAMDKNNEGTITLGELKQVLQQKFHIPEGEILAIFEAMDSNNDESIHYSDFLAAMXLYAGXXXXXXXXXXXXXXXXAMVSTRIALHGDLLR…
		18		1.71e-73	1	yes	3	yes	CAMPEP_0199777276	>pseudonitzs_fradulenta_0199777276	RREEGGLTANVVHMEVPFGKPIEEVYDGIQTGPVLGSGISGVVRLVTHKATGVKYAVKCLDLGLVDTEEGLMQLREEIFIMCQLDHPNIVRLEEVYESHSEIYLVQELCLGGELFDRLDEQPDYHYTEAECARLIKQMLCAVRYLHSKGIIHRDLKLENFLFSSSAPDSELKMIDFGLSKHFQYGEIQQQAVGTPYTVAPEVIRGQYDERCDIWAIGVIAFLLLSGDPPFGGCGGPEPLMVVRANILNGAFDFEPEEIWDIVSLKAKEFINALLVTNPKYRPTAMEAQNLAWLQEWAHLMKSDKDHTLNPNVVRALVNFKEFSDMRKLLCEVLSFTLLPEQIKDLRKEFETLDTDGSGEISLLSLKQVLVTNAGAGSLGALTEEEVEDIFNAMRVKKTE…
		19		4.67e-73	1	yes	4	yes	CAMPEP_0199829094	>pseudonitzs_fradulenta_0199829094	IKEGGFGRAQFILDNAGKITEFYDMEKKKLGEGSYGSVCKSKSKSTGAVRAIKTISKAQMKNVERFKKEIAIMKMMDHPNVVKLYETFEXXXXXATSTEVQAAILMQQIIRAIYYMHENHVCHRDLKPENFLFMTADPIEKNLLKIIDFGLSCEFEQNQVLTTKAGTPYYVAPQVLAGKYDQLSDLWSCGVIMYVMLCGYPPFFGETDAEVLSKVRLGNFSFNNADWKNVSEDAKNLIRMLLKMNPRDRYTAEQALSHVWITNKAPKATNVSLQSNFVDNLRGFRSQNKLKKAALQIIAGQLNEDQIKALRETFMALDHNGDGQLTVNEMKEGIAKSGLKEIPPDLQQIMEDVDSDGSGVIDYTEFLAATLDKRLYLQEDVCWSAFRLFDRNGDGKISQ…
		20		1.22e-72	1	yes	2	yes	CAMPEP_0199765486	>pseudonitzs_fradulenta_0199765486	HKHTGSAIDLENMLNEQNCTSLSSKVVHIEVPFGRPIEEVYDGVHTGVILGSGVSGLVRKIVHKKTGVEYAAKSLDLGLVGTKEGLEQLREEIFIMCQLDHPNIVRLEEVYESHKEIYLVQELCVGGELYDRLDEQPDYHYTEAECARLIKQMLCAVRYLHSKGIIHRDLKLENFLFSSRAADSELKMIDFGLSKHFRYGEVQHEAVGTPYTVAPEVIRGQYDERCDIWAIGVIAFLLFSGDPPFGGCGGPEPLMVLRQNILDGNFQFEPGDIWDLVSDLGKVFVQDLLVTDPQKRPTAREAQKHPWLKLQASRASNGERQDNVLNPNVVKALIGFKEFSDMRKLLSEVLSFTLLPDQIKDLRKEFEIMDSDGTGEITLDNLKQVLVSNAEAGSLGALT…
		21		5.07e-72	1	yes	4	yes	CAMPEP_0199834094	>pseudonitzs_fradulenta_0199834094	QIRGSKDAPNNAEAIRFSHKFACDNPGKIDAFYDVSTTVRLGEGSNGGVYKATHKATKAERAVKSLLFKXXXXXXXXXXXXXXPGAIPDEITVLRSLDHPNVVKLYEFFKDAKCFYLVMELCSGGELLDCIMEQSQGVRFTEHKAATYCEQVLAAITYMHSNNIAHRDIKPENVXTLGQDSKGGGQNNRXXXXXXXXXXXXAEVKIIDFGLAVQYVDGGQPMTDQVGTPYYMAPEVLQGRYTQACDIWSCGVLTYLMLSGSPPFAGKDDRETLQAVAAGKFAYPLPEWGQVSQVAKDMISLMLTVDPVARPEXXXXXXXXXXXXXXXXLLAXDADSLMGHEWLKRGDVKGKQPLPSVVRKMQKFNDARRLKRVCLTLIATQLPKKDIEELRLYFKSLDK…
		22		2.41e-69	1	yes	4	yes	CAMPEP_0199834746	>pseudonitzs_fradulenta_0199834746	EAQPDDDQGIKLFDRSTLAQVKSGNLHSNYEILEELGSGSFGVVNRARDIRSMGVVMAGMVACKTIPKKKVSDPQKIKAEFNVLRQLDHAHICKAYECYEDRRNIYLVMDICSGGTLLETLCQRTRFSESDAASVMRQILSALAYLHQANFVFRDLKTENIMFAKPVQSGEVGNVKLIDFGLCCPFERGTKIMKAXXXXXXXXXXXXXXXXXHEDHEGSSTPYSVAPELVTAPVQYDQKCDAWSAGVVMYIILSGQYPFRAKTKDALLHQIRREPVSFKDKQWKKISKEAKTLLAELLRKKAETRCEVIEALEHPWLQNDGCLPTENIMQDIVSSMQHFQSLNMLQKAAITALAWRATDEDTVHLRGVFESLDRDGNGHITVGELKNAFEQSGVQLPGD…
				3.93e-66	1	yes	4	yes	CAMPEP_0199832632	>pseudonitzs_fradulenta_0199832632	RANLQVKDGGFALRNFAATNRGKIEDVYELNTKIGEGGFGTVRVGKDKSTGSRVAVKSVKKSAVEEAARLHEEIEIMRLLDHPNIVRFIESFEDRRSIYLVLELCEGGELFDRIVTAGYFHERLAAGCFRQMLLAVNYLHQNRIMHRDLKPENWLLGSKEEVGKAPLKLIDFGISRRFQPGVPARTKAGTPNYVAPEVLFGRYDEKADVWSLGVIGYLMLSGMHPFGGSKXXXXXXXXXXASIRRVQAEQVLQAVKTGTITMDGSTWRKISGEGKGMIKACLVKQPTSRASAAAALQHQWVQDTAGAESQDMSKLEMSGLKSFGRMHKLKRAAVTVIATQLSETRIEGLKSMFMGMDGNGDGTLSVAELKQGLAKAGIALPENLDRLLEEADTDGSGVV…
				5.78e-65	1	yes	3	yes	CAMPEP_0199797954	>pseudonitzs_fradulenta_0199797954	GKSGNLTKAVVHIETSLDKTVEDVYEGVHNGKILGTGAAGVVRKCTHRQTGIEFAIKCLNIGVIESDEIIDALREEIFIMCQADHPDIIRLEEVYESDSQIYLILHMLTGGDMFDRLEEQPDYRYTEVQCAHIVNQMISSVCYLHANKVIHRDLKLENFLFDDPESDNIQLIDFGLSKHFDEEGDKQSLAVGTPYTIAPEIIKGEYDEKVDVWALGVITYLLLCGDPPFGGMDEEALITVRQKILDCDLVFEPKYIWDGISQEAKNFVKRMLTEDPKKRPSAAEAQQDEWLVKSASMEVDHGKPLNPDLVKNLMGFKDYTNLQKTLLEVVSFTLLPEQIKDMKDAFQKVDRDGSGEISLEELKEVLINYSASESESDSFTLTEEEVEMIFESLLIDTRQ…
				6.91e-64	1	yes	4	yes	CAMPEP_0199832704	>pseudonitzs_fradulenta_0199832704	AEGSSIPQRALLVKNEGKKLEECFEVHWGKKLGEGGYASVCKGIEKNTGLVYAIKCVSKAMVSDVSLLVKEVHTMLALDHPNIVKLFSTFEDRRCIYLVLELCAGGELFDRIIDLGHFSEPLAATVMEQIFRAVNYMHQKNICHRDLKPENFLFQTKAPIDSNLLKVIDFGIAGTLKPGVRTPFATKTGTPYYVAPEVLTRWPQYGIACDMWSCGVIMYVLLSGRFPFRGADEAGTLAKVMVGKFSFPQDRFGSISEEAKXXXXXXXXXXXXXXXXYXEEAKDLIRSLLKKNPEKRCTAEQAVNNPWTRTHAATASPAPLQALHLESLRQFRSENLFKKAALHIVARNLDEIEIETLRKIFVQLDEDGNGVLTVAEISQGLRSANIAEMPEELLAIINA…
				2.49e-63	1	yes	4	yes	CAMPEP_0199836984	>pseudonitzs_fradulenta_0199836984	XDDRVEFSEFRDWLLAVGDEWDDVRECPAFQASSASSPGFVRSTQGPVSDVYVVARENLGEGNFGSVAKGRHRITKEMRAVKTIFKQNMDRQETATEIDLMRELDHPHILKLYEVFEDFRCVYLVXXXXXXXXXXXXXXXRSVAGSTXMHKKCVCHRDLKPENFLILAEGPIEDSIVKIIDFGASSRFESGVAMTEIVGTPYYMAPQVLEGSYDEKSDLWSCGVIMYILLAGCPPFSGRSNEEIVQNVLRGQYALGGEVWEDISDDAKDLIDHMLQYTPQTRCSAKQAAEHHWIVAQAPAAKTNAALPSKKIKNMHTFCNQNKLKRTAMQAIARGLKEEQITELRDTFESFDVNGDGTVTFRELKAGLERSDLQAAFGSCEDDGTGRQLLARLLQGLDV…
				6.03e-61	1	yes	4	yes	CAMPEP_0199828944	>pseudonitzs_fradulenta_0199828944	PVIASFATGGLIIENSTGWVLDFYDAGERIGKGAFGHVRKVTNKDTGRERALKTIRKKKVTREEVQEEVNAMKCLDHPNCLKLYEVYEDAVHYYLLFDYCAGGELTAWLAETENGVSEKHIATAFQQILRGVLYMQSCSIVHRDLKLENFLLQDKGMDIENCVIKIADYGLACKCKDGEILTKVVGTPYIMSPQVIKGSYDRACDLWSCGVNLFFLLCGRPPWEGRNSKETRKLVEQGDLVFPAADWEGVSPEAVDLIRGLLTYEPAQRLTAXXXXXXXXXXXXXXPAQRLTAEAALAHSWIEGLAQGAKDVMIGDRQLNNMKNFCDLNKLKQSALHVIAGRLHDREIKQLKDTFMALDKSGDGVISIAELKEGILHLNQDGAGVDVLDFLDRLDTNGS…
				1.1e-59	1	yes	2	yes	CAMPEP_0199761860	>pseudonitzs_fradulenta_0199761860	EKAKSLSSNAAVTTARFHSVQNGGRKLDDDYEVDKKVLGQGLCGEVVLAHSKVDKRRYALKRIRKHKVSTSKLKQLTAEVEIYLSLDHPNIARLHDVYETEADICLLTECCDGGELYYRLEKKGVYCDADAADATRQMLHAIGFLHCHKVVHRDLKLENFLYESEDAAAQLKLIDFGFAKIWDSSTLMMASCGSIAYVSPDVLRGRGYTNKCDLWSIGVIVWMLLVGYPPFHGDEKKMQAKIKAGAPDWSHKSRWRPVSEDAIDFVKSLLEMDPQKRPDAQEALRHAWLTKADNHAPAVLSRDALRSLNKYAHASKVRRAVLQLLAQELAPDETQELRETFIAIDKSNEGTIRLRDLKDAIRLGGTRSPDGRRRKAATPASPERSSFCSGGTSPKRGAV…
				2.01e-59	1	yes	3	yes	CAMPEP_0199819142	>pseudonitzs_fradulenta_0199819142	LSGNAAVTSARYHYSQGGGRRLTDDYEVDGQVLGHGLCGDVILVRGKIDQRRYALKTISKRQVSASKLQQLTAEVEIYLILDHPNVARLHDVFESETEICLLTECCEGGELYYRLQQRGVYTDADAAEAARQMLRAVGYLHSAHVVHRDLKLENFLYESEDAAAQLKLIDFGFAKIWDSSTLMMASCGSIAYVSPDVLRGRGYTNKCDLWSIGVIVWMLLVGYPPFHGDEKKMQAKIKAGAPDWSHKSRWRPVSEDAIDFVKSLLEMDPQKRPDAQEALRHAWLTKADNHAPAVLSRDALRSLNKYAHASKVRRAVLQLLAQELAPDETQELRETFIAIDKSNEGTIRLRDLKDAIRLGGTRSPDGRRRKAATPASPERSSFCSGGTSPKRGAVPSSPS…
				3.45e-57	1	yes	3	yes	CAMPEP_0199832330	>pseudonitzs_fradulenta_0199832330	NPSIVPDQDPLVRSSVVVRRVVHADINRDFEILPQVLGTGYSGAVRLAEHRTTRQQVAVKQFTKSRLKAHRLELTQSEVEVYLRLDHPNICRLLHAYESKHDVWLVMELCGCELYSRLSQKKVYHERDAADVMKQMLQAVSYLHAHRFVHRDLEAGELDVRGVGARRXXXXXXXXXXXXXXYGVSERDDRVKLIDFGFSRILGCAGETLDMPCGTLHYTSPEVLSRKYTSQCDMWSMGVICYMLLLGRPPFQGASQLKIAKAIVSGQFPRDSRWQSLSSSAREFVEGLLQKDPAVRFDATTALGHPWITGAGSGSLCGRGEIGVDVLKSFRKFAQGSHLRRAALTVMAYSLTSRELQDVEQTFLNFDTAGRGTISIGQLESVMSEHLEVSSQEVQRIFQ…
				1.46e-56	1	yes	4	yes	CAMPEP_0199832484	>pseudonitzs_fradulenta_0199832484	XPQPSLSRSESSQGFFNFQHTFTRDNPGKLEDFYEVVGAQLGEGSFGTCHSAKCRQTGQERAVKSIERKNVKNPIRFEREIDIAKQLDHPNVVRLFETFQDARKIYLVMELAQVASSSTGSSTXXXXXXXXXXXXXXXFDRIVDEAPSGFDEVKAATYIRQLLAALCYLHAQNFAHRDIKPENFLFQNKSKDAALKVIDFGLACQFEPGKAMSTKAGTAYYVAPEVLKGAYDEKCDVWSAGVISFILLCGYPPFSADTDGEILRKVKQGTFEFRSPEWDPMSQGAKXXXXXXXXXXXXXXXXXFKGTPEAAPIGKDFVTRLQGFRAHAKLKKVALAAVAQQLPDNAIEALKDVFRSLDKNGDGSLSPQEIREGLVQQGLSVPKALDDILKSVDCNGSGA…
				1.77e-56	1	yes	5	yes	CAMPEP_0199834142	>pseudonitzs_fradulenta_0199834142	XGAMAAGGKGDMTTMILETFRRFDTNGDGVISREELYALFKRLKPESFGQRDVDQMLAAADANKDSMIQYEEFVAWVMADVGAIDKRAAGQKVSLNYRSLLPQRFDVDVTMRYDLDKLQLGEGGYGKVFIARDKEYQNRRVAVKKVTKTSPGGKTEISPELQNEINIMKDLDHPNICKLLSTFELRSSLFFVMELCEGGELFDRIVNNGYITEALTVDITCQITSALAYAHGRNICHRDIKPENVVFATKDLQDTRVKLIDWGLACSFLGAPMRSPVGTFTYAAPEVIESKNISAYTAKCDLWSLGVLVYVMLCGKPPFWGSDRQQMRNAKAEKYPMSGKPWDSMDPNAKAFVKALLRANPQNRMDVEAACQHAWLVGAKTAAAGPTDEAASEVLKNLR…
				3e-54	1	yes	4	yes	CAMPEP_0199785080	>pseudonitzs_fradulenta_0199785080	ETLVVQHDLKEKIDDVYHFSHGKDAVLSSGSTGSVTKAQHKKNKTVHAIKSVNKSFFQGDKWKAEVRQLKEVDHAHICKIYEIWEDMKHVYLVLELCQGGDLSHLHQSHAKNLNEGSIAILMRQMTSAVAHLHEHSVHHGDIRLENWFFAAPVKQNSVVLDMDLKMIDFGLSLKHSEKNGEKGKVSMKDQRSAICKAPEQLGNKGETAKSDVWALGVIAYFLLSGSPPFPNRCSMDVISQGKFDFLPDDLWRPVSSEAKEFIRQCMTKDVEARPEATAVLNSPWMGLAKHAFDEEYQRRKTDGMMGKTSSNKGKLSILDAPLPSAKSLVASFKHMNQLNALERVAITAVAHNLPASKIEHLRTSFEQMDRNGDGVLQPQELHDGLKSSGIANAELMEVL…
				2.35e-53	1	yes	2	yes	CAMPEP_0199827436	>pseudonitzs_fradulenta_0199827436	HHRNTNPVARRHCTSRNIEADYRVTSHVLGIGQGGGVRVATCRITDRKVAVKSFRKMRSLKHKLDDMRREVEVYLSLDHPYIARLECVYESEEDMHIVMECLEGRDLFDRVCERGSYPEAEAASVLRQVLLAVAYMHGQGVVHRDLKPENIVYERQDSGRIKLIDFGLSRFWDGRSEMSYKCGSLQYIAPEVLRCSYTGKVDMWSIGVITYAVLTGRPLYTGDSHVVQQKIRASRAEDXXXXXXXXXXXXXXXXXWAEDHFCEGFASLSTDARDFIRSLLASDPTQRLSAAEALRHPWVHNHTTGPPVKVAHDITQRLHAFAGMSSVRRIYLATIAWSLPKAAQGIILDQFHAFDENSDGTITLTELKKALEEVKAKAPTETNAEKRGLKGGGSATDLM…
				2.59e-52	1	yes	2	yes	CAMPEP_0199808776		CTAAAAPQRRRGGKVAAQISPEVLCPTHEGRPSDDYEFLATIGSGAFGTVVQVRHRETGQTRACKALAPDGVLEAELADAEIAVLKSLNHPHIIRLHEVYLEEPGPERRRRVYLITELCEGGDLLFRIGYHYKTLRVPMMEGHIAYMMRQILSAIMYCHHRGIVHRDMKPDNILFLDPSASSPLVLIDFGLAGYAERLRERAREVRVARSDSLGRLARVLPAAAAARWCEVKRKMMQRAGTAYYMAPEMIIPGVYDQKADMFSIGVIFSELLTGWHPFFDPQVDDAQSVHAKIKARRPVRLLRQKFEGVSQHARDLCRRLLEKDPKRRLSAGQALAHSWFRDPALPSPYGSADTGALDASVFEGLRQYQAHHRLRRVALQLMARDFSESLVQEQRDAFM…
Amphora-coffeaeformis	CCMP127	1	Transcriptome	0	1	yes	4	yes	CAMPEP_0186541392	>Amphora_coffeaeformis_0186541392	XKASFIPYIIIIMSKQAQAGSHHRPGSSTSGSFHGNILKESTERVFDKYEILQVLGQGSMGYVAKVKVRSGRVGGSATDPKRKKGLFAAFRKHKGPENPKEIEETSNHVYAIKTIIIEKVSPAFIQELENEIDILRSMDHPHIVKCHEVYKYQKQIYVILECCDGGDLYTRSPYSEKQAAKMISSVLSAVEYMHAHNIVHRDLKYENIMFESVSHDAAIKVIDFGLSKKFLGQPGIMTDRVGTIYTMSPQVLQGVYSSQADLWAVGVIAYMLLSTSKPFWHKKRRVLVDKIMRVSYTFDAPVWQGLSEQSKDFCSKLLLMDPKERMTAAMALQHAWITHREQLPDELPSEEILRSVDDSILNYKDSYFLKKIGLNVIAHRSSTKEIEELRKAFAAYDTS…
		2		9.01e-151	1	yes	4	yes	CAMPEP_0186540012		PQDDAPPRTPTSLPPTPKYQAKDLHGNLMRELKHRDPLFNYEIVQVLGTGSMGSVAKVRKRVSAIGGSARKDLQQQFSREKRIRECGNIPVFGSIFKHCLGFIWKAPNHNNAFDVVESGRALVQSSADSTTSSILNREKNNAFQTVEQDENVKYQLVYAMKSIHLSRVLDPAFVEELRNEVRILRTIDHPHIVRPMETYEHRNQIFIVMELCSGGDLYSRDPYTEAEAARIVSCILSAISYMHSMNICHRDLKYENIMFINDDPKAEIKLIDFGLSKKFGPGEDLTEGVGTIYTMAPEVLKGRYTVQADLWSIGVIAYMLLSSQMPFYGRKRRQIVESIMEGRFDFKGRRWKRLSAQSKEFVKSLLVVDPEERMDADEALGAVWLNRRMTATVRNPHAE…
		3		1.81e-139	1	yes	3	yes	CAMPEP_0186542136	>Amphora_coffeaeformis_0186542136	SGSSGRLTAGSPHLRSNLTRQHKDRDPFTVYERVKLLGSGSMGSVSLVKKTAVGGSARYNAPARAAVEDKYEECFAMPILGGLFRWILAPRRQAALERASKSGDSFHFHSVNSSSTTNDDFFKSVDTLGTEDNTSSGMSSRQQQQYPLYAMKSIHYNLIADPTFVQELRNEIAVLRTLDHPHVIRVHETFDYQKELFVVMEVCNGGDLYTRDPYTEEQAARIAAAILSAVAYMHARGVIHRDLKFENCLFVNDSPTAEIKLIDFGLSKEIKEHEKLDEGAGTIYTMAPEVIKGDYGKEADLWSIGVITFMLLSSSMPFYGKKRRLIVKQILSGEYEYAGRRWKKVSNQAKAFIDDLLVLDPAERATARQAMTSSWLNRRLAATERDPHDDEFLHVKQVI…
		4		2.23e-137	1	yes	4	yes	CAMPEP_0186531674	>Amphora_coffeaeformis_0186531674	LKHRDPLFNYEIVQVLGTGSMGSVAKVRKRVSAIGGSARKDLQQQFSREKRIRECGNIPVFGSIFKHCLGFIWKAPNHNNAFDVVESGRALVQSSADSTTSSILNREKNNAFQTVEQDENVKYQLVYAMKSIHLSRVLDPAFVEELRNEVRILRTIDHPHIVRPMETYEHRNQIFIVMELCSGGDLYSRDPYTEAEAARIVSCILSAISYMHSMNICHRDLKYENIMFINDDPKAEIKLIDFGLSKKFGPGEDLTEGVGTIYTMAPEVLKGRYTVQADLWSIGVIAYMLLSSQMPFYGRKRRQIVESIMEGRFDFKGRRWKRLSAQSKEFVKSLLVVDPEERMDADEALGAVWLNRRMTATVRNPHAEEFEGATNSIVRYAKYSKLKKMALMVVAHRSS…
		5		3.82e-136	1	yes	4	yes	CAMPEP_0186528356	>Amphora_coffeaeformis_0186528356	QGLVREREGRRREEFEDIYEVLHEIGQGGLCKIYKIQKKGEKIGGSSRPDNVKAKGIFGVFPNLPPPSPKYRGRPIVSPITGDFMPPPISAQQPMYFALKVFNLVMLNEDKIASLRNEVEILKTLDHKNIIKAYEAFTTRKTRKLMLVMELCTGGDMYARIPYTERQVALAMRQVLSAVKYMHAMCFIHRDIKMENILWESPHPEAEIKVIDFGLTKEYSIQNEILTERVGTLYSMSPETMKGIYTQQADLWSIAVCAFIMLANGQSKPFEGRTPKEVVAKVLRGEFSFDGDVWKGISEQAKDFIRRMLVVEPTERPTAAEALDHEWIVSHHQEQIMGNRPSESFKKQIQESIVAYADMGEFRKLALNVIAKKSTSNEIIALRKVFEEFDTQNDGTITL…
		6		5.52e-131	1	yes	3	yes	CAMPEP_0186527848		VSATAKENSQRSAGSGGSYYSSGSSGRLTAGSPHLRSNLTRQHKDRDPFTVYERVKLLGSGSMGSVSLVKKTAVGGSARYNAPARAAVEDKYEECFAMPILGGLFRWILAPRRQAALERASKSGDSFHFHSVNSSSTTNDDFFKSVDTLGTEDNTSSGMSSRQQQQYPLYAMKSIHYNLIADPTFVQELRNEIAVLRTLDHPHVIRVHETFDYQKELFVVMEVCNGGDLYTRDPYTEEQAARIAAAILSAVAYMHARGVIHRDLKFENCLFVNDSPTAEIKLIDFGLSKEIKEHEKLDEGAGTIYTMAPEVIKGDYGKEADLWSIGVITFMLLSSSMPFYGKKRRLIVKQTFLIPGDYGKEADLWSIGVITFMLLSSSMPFYGKKRRLIVKQILSGEYE…
		7		9.47e-128	1	yes	4	yes	CAMPEP_0186519452	>Amphora_coffeaeformis_0186519452	NLVQQTNKVDPLTRYEVVKRIGIGSMGYVSTVKKIGDNQDGHLYAMKTLRPGRMTREFIAELKNEIRSVRKLDHPSIVRFHEVYYGKQISLIMDYCAGGDVYGRMPYTEVQAVSIVKQVLEALRYMHKRGYVHLDIKCENIMYITPHPDAPVKVIDFGFATRYDPSNGPLHKQVGTFDTMAPEVYGGNYTSQADLWSAGVVAFELISGKKPFAASSQLQVIGKVANGEFYLNNKTWKEKSEASKEFVKALIKKDPKQRLDAEGAIAHKWIRDMPARKRTWSKSIHMIGDEILKYGEAPTLKKIGMLMIAHKTFPEEIVKLREQFARFDMHNRGVVTQEEFGKALHEINQEYTDEEIQRIFHSIDAYENGVIAYTEFVAAMLEKYVYLTEDRIADAFERI…
		8		2.49e-115	1	yes	4	yes	CAMPEP_0186540094	>Amphora_coffeaeformis_0186540094	QQSRDPMLIYEVMEIMGEGSMGSVSRVRKRIEAVGGSARAAFVQKHGGAGGRVKCCFGWLDFLKLPSQKNLMDSSRTDDTTTTSDASGKRTSSRSTTTTAKNNRKMYRQQSSLVTYDVHKEAFYALKSIHLDRCSNKEYIDELKNEVAILRNIDHPNIVRAIETFDFKDRLYMVLELCSGGDLYTREPYTEGAAQSIVKSLFSAISYMHSRGIVHRDLKFENIMFASPNTDVVKIIDFGLSQKFASNEVLHDQVGTVYTMAPELLAGDYNEKADVWSLGVIAFMLLSSSMPFYGRDRVHVIKRIIQGKYHFKARRWACVSQEAKNFVTDTLTNNPKLRPSADEAQHSLWLRQKRRKPARSIDEEGSEEADQYEVLDKIQATMATFATYSKLKQLALMVV…
		9		6.89e-111	1	yes	3	yes	CAMPEP_0186518848	>Amphora_coffeaeformis_0186518848	EKGSEPTLQEVESPDLYSSITVTQNPFGESVWDVYEKVQLIEDGGTGELWKARKSSNDDSGVGKESQEFYAIKCIDKNFLFGMFTKELRNEIENLRHIDHPNVVRIYETFETRDSMFLVMEYCSGGDLFARLPYSEPKSAWILTQILSAVAHCHKQKIIHRDLKCENVLWENEGEDASIKVIDFGYAQHYRRPRGDYTMKIDIGTTYTMSPQVLEGEYTEKCDLWSVGVIAYILLSGGSRPFDAENDKEIRCKIKEGRYSMEGSMWDDVSEEAKNFVASLLRYDPCERVSAEEALQSHWLQKSCSLEENEPEKQILNEIQDALAHSVEEPKLKRLSMMIIAHCAPAKKLQELRQAFNTLDHSNDGTINFAEFKDAMRDCDFSAEQVNEIFYELDQNKTG…
		10		6.87e-103	1	yes	4	yes	CAMPEP_0186544296		VPSSKPSSETIRQRRKEQMYKTGSLSQNLVHQEHGPTAVLKERYEVVRQLGVGSMGTVAAVRVKPRQPSTVQQQSQASAISSATDGRLFALKTIRGNRISREFLKELQNEIESIRRMDHPNVVKFHEVLYFPPKGIAILMDFLSGGDLHARKPYTEVQAAAIMKQVLRALNYIHGQNFVHLDIKFENIMFVNKEPTSPVKIIDFGFAQRLDPTDTKEVQHKQLGTFDTMSPEVFSGNYTTKADLWSAGVVAYELICGNKPFTAMSPMGVIAKIAKGTYTLTDYSWKEKSVEAKQFVKALLTRNPDHRPSAKEALESKWFDVCLHEKQGQNSDLSDIDTLAQPLDNQICNTLKLFGRAPILKRIGLLLIAHKTFPEEVIQLRQQFERFDVDGTGVITVQE…
		11		1.63e-84	1	yes	3	yes	CAMPEP_0186530358		VVEGVDKDAIGRTFHDEESSIASTESFKYMKNTCALEYWHPTRILGHGSISTVYLVSRRPQRVAIPYREKEDVMARVKNVIVKPTTTASEEIMEELYALKSINQGHIDDNKLLKEMRNEVFTTSNLSHPNIVRVIEGYERRRHIYLIMEQCKGGDLYQVEGTTEQHAKAIVRNILSAVAYMHSKGVVHRDIKMENVMFATPAHKASEIKVIDFGLATKYLSNSYKEMTDKVGTVYTMAPQILQGVYDHKCDLWSLGVVTYILLSASKPFWGPMIDIPWNERRAIMIDRILRADYVDMEGGNWDNVSDDAKEFVKSLLQLDPTRRPSANEALSSQWMQIRNDINVEAPSQMSPEQRKQRAKRLAILLVMEKISSADIVKLQRVLQRYDPEETGSIAFTDL…
		12		1.03e-76	1	yes	3	yes	CAMPEP_0186527450		TDTSESGGDSSLMGCLASKPKKKHYLSDNFVIERHKNVEDDYILLKKIGQGSIGVIYMAESKRPNYCMDEDVSMHSHRGAKNKKKNSHHSRSPSCTTPKQNYAIKQIDTDMIDKRALESLKTEIKLLKTLDHPFIIKFFGSYSTVVSPGGRENLSVVMELCTGGALDKYVPYEEGTALILVANIVEAVLYLHSHNIIHRDLKNENVMFADKDRDPNNIRLLDFGLAKIFSRSQPIRDRAGTIYSMSPEALRGEYNAQADMWSVGVLTYHLLSGKRPFWGETKSEIAQKVTTGRYSMVGPEWEKKSKEAKSFVRECLQFEPLLRYSPVEALKSPWLRKHTEFNIKNLSKNELGVLKMVQDSNSPRQEMEKLALYAIAHKARSQDMAKLRKLFLGIAKNDK…
		13		1.17e-75	1	yes	4	yes	CAMPEP_0186533340		MAPEVLKGRYTVQADLWSIGVIAYMLLSSQMPFYGRKRRQIVESIMEGRFDFKGRRWKRLSAQSKEFVKSLLVVDPEERMDADEALGAVWLNRRMTATVRNPHAEEFEGATNSIVRYAKYSKLKKMALMVVAHRSSSNEIGILRKVFQKYDTKKDGQLSIEEFKAALHDAGYPEDKCEEIFHSVVSSLVENKXVFHMSNFCPYACLNLSLYTQDLDGSGSIRYTEFLAATIEAQGGKRFASPFLLAADFICRSTVVLTFVVVVDTVQAISEERLAEAFDRLDSDDSGYISAANLKELLGNEFPQSEIDAIIKESDITKDGKISYSEFLALWEDKHEMQFASDIQHIRQLRDTHESERSSVFSDLGSDGDLSEMASRAEFLEG
		14		2.02e-75	1	yes	3	yes	CAMPEP_0186533400		EDVYDGVHDGPVLGSGVSGIVRLVTHRATNVKYAVKVLDVGLIDSTEGLRQLRNEIFIMCQLDHPNIVRIEEVYESTNEIYIVQELCLGGELFDRLDEQPDYHYTEPQCARLVKQMLSAVRYLHSKGIIHRDLKLENFLFSSQDVDSELKMIDFGLSKHFILGEYHNEQVGTPYTVAPEIINGSYDEKSDIWALGVIAYLTLSGVTPFGGLDGENLLLVKQNIMRAKLKFEPPEVWENVSSDGINFVTRLLQADPANRPTAKQAQKDPWIQVWAKKDAKTGNKLNDKTIGALMAFKEQSDMQKLLSEVLSFTLLPEQIVDLRNEFEKIDSDGDGEISLKAMKKVLLANAEVGALGALTEQEVEALFEAIRVRKTEPTIRWHEFLAAGLSQARVDDRNLR…
		15		5.16e-75	1	yes	3	yes	CAMPEP_0186523168		QQQQRHRQYHPKHHLSENLVVQHHHHHSVHDDYNIIKQIGKGSIGMIYLAQSKQPQYTTISSERSGEESSPQHFKNNDTSQKSAGAYNKNNNVMSQYAMKEIDSETLERGAFDSLKKEIALLTTLDHPFIIKFFDSYTITGVEDGKEKLSVVMELCTGGSLDEYVPYSEDTALILVANIVQAILYLHHHNIVHHDLKNENVMFVDKTRDPNNIRLLDFGLAKRFDGVHRILDRNGTIYTLSPEAIRGEYSEKADMWSIGVMCFHLLSGDRPFWGETSHDVGVKVLNMDYSMEGPKWDSISKEAKSFIRGLLQFDPALRYTPFEALHSPWLKQQTEFNVENMSKSERVILEKAKEAHAPMKELQKLSLYAIAHKARSEDVASLRKLYLAIEGEDGEISLP…
		16		1.27e-74	1	yes	3	yes	CAMPEP_0186519258		IGLDEMMEDRREFGTLGQNVVHMEVPFGKPIEEVYDGIHNGPVLGSGISGMVRLATHKATGIKYAVKVLDLGLVESPEGLKQLREEIYIMCQLDHPNIVRLEEVYESHSEIYLVQELCLGGELFDRLDEQPDYHYTEAECARLVKQMLCAVRYLHSKGIIHRDLKLENFLFSSVHPDSELKMIDFGLSKHFKYGEVQHEAVGTPYTVAPEVISGSYDERCDIWAIGVIAFLLLSGDPPFGGCGGPEPLMTVRANILKGAFAFEPEEIWSTVSDMARRFIKCLLVTDPKKRPTAEDLQKHQWLTYWHMRGKKPSDAALNPNVVKALVNFKEFSDMRKLLCEVLSFTLLPDQIRDLRREFEKMDTDGSGEISLAALKQVLMTNAVAGSLGALTEDEVTDIF…
		17		8.84e-74	1	yes	2	yes	CAMPEP_0186531322		HSGKTGSKHVQIKDEAAVKNGDKSKDTKKQRIVQQTESAQSFAPNNAPISSHFKRGGAPVMITDALSDVRTNYHIEAKELGHGHYGVVRKCMHRDSGEWYAIKSIRKSKVSKIEVLKREIEILKEVKHPNIIELIEVYEDERYLHLITELCTGGELFDRIIAKTQSSEGHFSEHDAAALVRDILDAIRYCHDEKGIVHRDLKPENFLFLTPDDDAPIKIIDFGLSRHDDAELGIMQTKVGTPYYVAPEVLRREYTKSCDIWSIGVITYILLCGYPPFYGDSDTQIFESVKVGKFDFPSPEWDDISQTAKEFVISMLKKSPKDRPQATDALKHPWLREQLGFEQLPKTGISHSSSKFGEFSKYLAMKKLKKAALGHIAAHLTQTEVGKLEEMFRTLDHNG…
		18		7.61e-72	1	yes	2	yes	CAMPEP_0186541618		ETSRDTPIESVYKIDYEHELGRGAGGIVRKARHLVTGDCFAVKCLEKKRVNTTEEGLDQLRNEIALMCEIDHPNIVRIREVYESEDMLYIVQELCTGGELFDRLMDVDHFSEAESAQHIKKMASAISYLHEHGICHRDLKLENWLYTASGELVLIDFGLSKHFEKGQHLNDAVGTPYTVAPEIIRGDYDEKVDIWALGVLSYLLLSGETPFGGLDDEEASEVAKRISQCKLGFEPSYVWDGVSDSAKNFVRSLLTLDSEQRPTCKQIQKDAWIVNVHPRSSILLKPATVNAILGFRELSDFEKLQSEILSFTLFPEQVIELRKEFEKLDIEGDGEVSLVALRRAVSAAVDADVLEAAFNAIKLRREAFGIQWHEFLAAMISLAHVDERNMRLAFDRLDR…
		19		1.35e-65	1	yes	2	yes	CAMPEP_0186524280		RVGLDTMVQERRTQGHLVSNVVHIESRETSSRSIQDIYDGVDNGKVLGEGVAGVVRTVVHKATGLPYAVKVLNLDRLLACRQINDDTTGGGARDSMIVLEQQQEALRNEITIMSQLDHPHIARLQEVYEDDDNIYLVQEVCSGGELFDLLEEQPDYCFDEAEALRLTWQILSSLRYLHSKGIVHRDLKLENFLFSTKKHLQLKMIDFGLSKHFQHPGEVQHDMVGTPYTVAPEVIRGNYDEKCDLWAIGVLTYIMLCGEAPFGGYGGNETLLELRQNILRGKFSFDKPDKSVWASVSDEAKDFIRTLLVTDPRQRPSSEQAQENPWIRNYHKATFNPRTTMVNPRLVQSLVNFKELPITQRLMFEVVSFTLMQDQIAHIQAEFEKLDEEGLGELSLESM…
		20		1.4e-64	1	yes	4	yes	CAMPEP_0186541182		MGCGNSKEDSTAPAATSGSRSAPASGGGKKFTDYYTTGRTLGSGAFATVKQATKKGTANETYAVKIVTKANLTQEDALALRDEIDILSQLQHPHIMRLYETFEDARYHYLVTEEMHGGELFDRVVAKMYYTEKEARDTCLVLFEAMEYLHSKNVAHRDLKPENLLLLSANDDTQLKIADFGFAKKTNGTDTCLTTQCGTPGYVAPEVLKGDLYGTKADMWSLGCIVYILLGGYPPFIDNDQRKLFEKIKKGSFSFHPEYWKSISKESKNLITSMLTVDPAKRASPKEALANPWITKDAAALAKKDLGKNLEEFKKFNAKRKFKAAVKGVVATNMMKQFVGGVKSSSLERNLTKDDMATLEETFSMFDKDGGGTISTEELHGIFKQLGNDISKADVVALI…
		21		3.19e-50	1	yes	0	no	CAMPEP_0186527162		PPPPPPPRNADREYTNNKTANNKTATIGYEPPPSATDIIQKHPKAKFADVYKIGKELGSGAFSVVKEGSNKSTGESFAIKIVTKSKLTEEDESALMEEIDVLKDMQHPNIIRLYETFDEKDFYYLVTEKMLGGELFDRIVQKSYYNEKEARDTCRVLFDAIKYCHSKKVAHRDLKPENLLLQSASNDSKVKIADFGFAKRCPRPMCLTTQCGTPGYVAPEILEGVPYDTQSDMWSLGVIVYILLGGYPPFIEQNQRELFRKIRKGQFEFHEEYWGQVSQDAKNLIKSLLTVDPNKRANAPKILESRWMSAEDDYLMSQDLGLNLQEFKRFNAKRKLRAAVSTIIATQKLTSLGMDFKKSLQG
